# Supplementary material for: Altering gene expression by aminocoumarins: the role of DNA supercoiling in Staphylococcus aureus
Source: BMC Genomics. 2014 Apr 16;15:291. doi: 10.1186/1471-2164-15-291 (PMC4023603; doi:10.1186/1471-2164-15-291)
Supplement: Additional file 1: Table S1 — Results from microarray analysis (+/- novobiocin). [file 1471-2164-15-291-S1.xls]

## Sheet: Tabelle1
Table S1
SACOL ORFS (column A) are extracted from the original Affimetrix table
SAOUHSC ORFS (column B are extracted from homology of the SACOL ORFs, (http://microbesonline.org/.
If available (http://www.ncbi.nlm.nih.gov/gene) the gene symbol (column D) are indicated.
If available COG number and category (column I and J) are indicated in relation to SAOUHSC number (http://microbesonline.org/)
Each column can be easily sorted
The information found in column H, K-Q are reported as in the original Affimetrix table						The informations found in the columns from H to V are reported as in the original Affymetrix table.
SACOL	SAOUHSC	gene symbol	Fold change (+N vs -)	log Fold change (+N vs -)	Regulation (+N vs -)	target description	Transcript assignments	COG number	COG category	Gene Ontology Biological Process	Gene Ontology Cellular Component	Gene Ontology Molecular Function	Column ID	Probe Set ID (2)	Transcript ID(Array Design)	Representative Public ID
SACOL2006	SAOUHSC_02243	lukA	-53.1204	-5.73119	down	Aerolysin/Leukocidin family protein	1122017 // gi|1122017|ref|NC_002758.2|NC_002758.2(GI:57634611):2128267-2129322(-) Staphylococcus aureus subsp. aureus Mu50, PRODUCT=hypothetical protein LOCUS=SAV2005 // ncbi_bacterial // 20 // --- /// 1124705 // gi|1124705|ref|NC_002745.2|NC_002745.2(GI:29165615):2051677-2052732(-) Staphylococcus aureus subsp. aureus N315, PRODUCT=hypothetical protein LOCUS=SA1813 // ncbi_bacterial // 20 // --- …			0051715 // cytolysis of cells of another organism // inferred from electronic annotation	0005576 // extracellular region // inferred from electronic annotation	---	sa_c4105s3456_a_at	sa_c4105s3456_a_at	sa_c4105s3456	sa_c4105s3456
SACOL2398	SAOUHSC_02684		-26.5213	-4.72908	down	assimilatory nitrite reductase [NAD(P)H], large subunit, putative	1122425 // gi|1122425|ref|NC_002758.2|NC_002758.2(GI:57634611):2529016-2531421(-) Staphylococcus aureus subsp. aureus Mu50, GENE=nasD PRODUCT=nitrite reductase LOCUS=SAV2400 // ncbi_bacterial // 20 // --- /// 1125116 // gi|1125116|ref|NC_002745.2|NC_002745.2(GI:29165615):2457997-2460402(-) Staphylococcus aureus subsp. aureus N315, GENE=nasD PRODUCT=nitrite reductase LOCUS=SA2188 // ncbi_bacterial…	COG1251: NAD(P)H-nitrite reductase	C	0042128 // nitrate assimilation // inferred from electronic annotation /// 0055114 // oxidation reduction // inferred from electronic annotation	---	0008942 // nitrite reductase [NAD(P)H] activity // inferred from electronic annotation /// 0016491 // oxidoreductase activity // inferred from electronic annotation /// 0020037 // heme binding // inferred from electronic annotation /// 0050660 // FAD or FADH2 binding // inferred from electronic annotation /// 0050661 // NADP or NADPH binding // inferred from electronic annotation /// 0051536 // i…	sa_c5584s4840_a_at	sa_c5584s4840_a_at	sa_c5584s4840	sa_c5584s4840
SACOL1432	SAOUHSC_01398	dapD	-17.8805	-4.16032	down	2,3,4,5-tetrahydropyridine-2-carboxylate N-succinyltransferase, putative	1121372 // gi|1121372|ref|NC_002758.2|NC_002758.2(GI:57634611):1479964-1480685(+) Staphylococcus aureus subsp. aureus Mu50, GENE=dapD PRODUCT=tetrahydrodipicolinate acetyltransferase LOCUS=SAV1397 // ncbi_bacterial // 20 // --- /// 1124068 // gi|1124068|ref|NC_002745.2|NC_002745.2(GI:29165615):1403635-1404356(+) Staphylococcus aureus subsp. aureus N315, GENE=dapD PRODUCT=tetrahydrodipicolinate ac…	COG2171: Tetrahydrodipicolinate N-succinyltransferase	E	0008652 // cellular amino acid biosynthetic process // inferred from electronic annotation /// 0009085 // lysine biosynthetic process // inferred from electronic annotation /// 0019877 // diaminopimelate biosynthetic process // inferred from electronic annotation	---	0008415 // acyltransferase activity // inferred from electronic annotation /// 0016740 // transferase activity // inferred from electronic annotation /// 0047200 // tetrahydrodipicolinate N-acetyltransferase activity // inferred from electronic annotation	sa_c1928s1652_a_at	sa_c1928s1652_a_at	sa_c1928s1652	sa_c1928s1652
SACOL1429	SAOUHSC_01395	asd	-17.5653	-4.13466	down	aspartate-semialdehyde dehydrogenase	1121369 // gi|1121369|ref|NC_002758.2|NC_002758.2(GI:57634611):1477340-1478331(+) Staphylococcus aureus subsp. aureus Mu50, GENE=asd PRODUCT=aspartate semialdehyde dehydrogenase LOCUS=SAV1394 // ncbi_bacterial // 20 // --- /// 1124065 // gi|1124065|ref|NC_002745.2|NC_002745.2(GI:29165615):1401011-1402002(+) Staphylococcus aureus subsp. aureus N315, GENE=asd PRODUCT=aspartate semialdehyde dehydrog…	COG136: Aspartate-semialdehyde dehydrogenase	E	0006520 // cellular amino acid metabolic process // inferred from electronic annotation /// 0008152 // metabolic process // inferred from electronic annotation /// 0008652 // cellular amino acid biosynthetic process // inferred from electronic annotation /// 0009086 // methionine biosynthetic process // inferred from electronic annotation /// 0009088 // threonine biosynthetic process // inferred …	0005737 // cytoplasm // inferred from electronic annotation	0003824 // catalytic activity // inferred from electronic annotation /// 0004073 // aspartate-semialdehyde dehydrogenase activity // inferred from electronic annotation /// 0005488 // binding // inferred from electronic annotation /// 0016491 // oxidoreductase activity // inferred from electronic annotation /// 0016620 // oxidoreductase activity, acting on the aldehyde or oxo group of donors, NAD…	sa_c1918s1640_a_at	sa_c1918s1640_a_at	sa_c1918s1640	sa_c1918s1640
SACOL0964	SAOUHSC_00899	argG	-16.7677	-4.06761	down	argininosuccinate synthase	1120936 // gi|1120936|ref|NC_002758.2|NC_002758.2(GI:57634611):1003594-1004799(-) Staphylococcus aureus subsp. aureus Mu50, GENE=argG PRODUCT=argininosuccinate synthase LOCUS=SAV0961 // ncbi_bacterial // 20 // --- /// 1123637 // gi|1123637|ref|NC_002745.2|NC_002745.2(GI:29165615):927310-928515(-) Staphylococcus aureus subsp. aureus N315, GENE=argG PRODUCT=argininosuccinate synthase LOCUS=SA0822 /…	COG137: Argininosuccinate synthase	E	0006526 // arginine biosynthetic process // inferred from electronic annotation /// 0008652 // cellular amino acid biosynthetic process // inferred from electronic annotation	0005737 // cytoplasm // inferred from electronic annotation	0000166 // nucleotide binding // inferred from electronic annotation /// 0004055 // argininosuccinate synthase activity // inferred from electronic annotation /// 0005524 // ATP binding // inferred from electronic annotation /// 0016874 // ligase activity // inferred from electronic annotation	sa_c8685s7634_a_at	sa_c8685s7634_a_at	sa_c8685s7634	sa_c8685s7634
SACOL2399	SAOUHSC_02685	nirR	-16.5472	-4.04852	down	transcriptional regulator NirR	1122426 // gi|1122426|ref|NC_002758.2|NC_002758.2(GI:57634611):2531487-2532218(-) Staphylococcus aureus subsp. aureus Mu50, PRODUCT=similar to NirR protein LOCUS=SAV2401 // ncbi_bacterial // 19 // --- /// 1125117 // gi|1125117|ref|NC_002745.2|NC_002745.2(GI:29165615):2460468-2461199(-) Staphylococcus aureus subsp. aureus N315, PRODUCT=hypothetical protein LOCUS=SA2189 // ncbi_bacterial // 19 // -…	COG2138: Uncharacterized conserved protein	S	0009236 // cobalamin biosynthetic process // inferred from electronic annotation	---	0016829 // lyase activity // inferred from electronic annotation /// 0046872 // metal ion binding // inferred from electronic annotation	sa_c5588s4845_a_at	sa_c5588s4845_a_at	sa_c5588s4845	sa_c5588s4845
SACOL1430	SAOUHSC_01396	dapA	-15.1796	-3.92406	down	dihydrodipicolinate synthase	1121370 // gi|1121370|ref|NC_002758.2|NC_002758.2(GI:57634611):1478331-1479220(+) Staphylococcus aureus subsp. aureus Mu50, GENE=dapA PRODUCT=dihydrodipicolinate synthase LOCUS=SAV1395 // ncbi_bacterial // 20 // --- /// 1124066 // gi|1124066|ref|NC_002745.2|NC_002745.2(GI:29165615):1402002-1402891(+) Staphylococcus aureus subsp. aureus N315, GENE=dapA PRODUCT=dihydrodipicolinate synthase LOCUS=SA…	COG329: Dihydrodipicolinate synthase/N-acetylneuraminate lyase	E,M	0008152 // metabolic process // inferred from electronic annotation /// 0008652 // cellular amino acid biosynthetic process // inferred from electronic annotation /// 0009085 // lysine biosynthetic process // inferred from electronic annotation /// 0019877 // diaminopimelate biosynthetic process // inferred from electronic annotation	0005737 // cytoplasm // inferred from electronic annotation	0003824 // catalytic activity // inferred from electronic annotation /// 0008840 // dihydrodipicolinate synthase activity // inferred from electronic annotation /// 0016829 // lyase activity // inferred from electronic annotation	sa_c1922s1644_a_at	sa_c1922s1644_a_at	sa_c1922s1644	sa_c1922s1644
SACOL0991	SAOUHSC_00923	oppB	-14.9375	-3.90087	down	oligopeptide ABC transporter, permease protein	1120961 // gi|1120961|ref|NC_002758.2|NC_002758.2(GI:57634611):1034299-1035227(+) Staphylococcus aureus subsp. aureus Mu50, GENE=oppB PRODUCT=oligopeptide transport system permease protein LOCUS=SAV0986 // ncbi_bacterial // 20 // --- /// 1123662 // gi|1123662|ref|NC_002745.2|NC_002745.2(GI:29165615):958015-958943(+) Staphylococcus aureus subsp. aureus N315, GENE=oppB PRODUCT=oligopeptide transpor…	COG601: ABC-type dipeptide/oligopeptide/nickel transport systems, permease components	E,P	0006810 // transport // inferred from electronic annotation	0005886 // plasma membrane // inferred from electronic annotation /// 0016020 // membrane // inferred from electronic annotation /// 0016021 // integral to membrane // inferred from electronic annotation	0005215 // transporter activity // inferred from electronic annotation	sa_c10571s9056_a_at	sa_c10571s9056_a_at	sa_c10571s9056	sa_c10571s9056
SACOL1433	SAOUHSC_01399		-13.6472	-3.77053	down	Metal-dependent amidase/aminoacylase/carboxypeptidase	1121373 // gi|1121373|ref|NC_002758.2|NC_002758.2(GI:57634611):1480826-1481979(+) Staphylococcus aureus subsp. aureus Mu50, PRODUCT=hippurate hydrolase LOCUS=SAV1398 // ncbi_bacterial // 20 // --- /// 1124069 // gi|1124069|ref|NC_002745.2|NC_002745.2(GI:29165615):1404497-1405650(+) Staphylococcus aureus subsp. aureus N315, PRODUCT=hippurate hydrolase LOCUS=SA1230 // ncbi_bacterial // 20 // --- //…	COG1473: Metal-dependent amidase/aminoacylase/carboxypeptidase	R	0008152 // metabolic process // inferred from electronic annotation	---	0005515 // protein binding // inferred from electronic annotation /// 0016787 // hydrolase activity // inferred from electronic annotation	sa_c1934s1655_a_at	sa_c1934s1655_a_at	sa_c1934s1655	sa_c1934s1655
SACOL0992	SAOUHSC_00924	oppC	-13.3707	-3.741	down	ABC-type dipeptide/oligopeptide/nickel transport systems, permease components	1120962 // gi|1120962|ref|NC_002758.2|NC_002758.2(GI:57634611):1035225-1036297(+) Staphylococcus aureus subsp. aureus Mu50, LOCUS=SAV0987 // ncbi_bacterial // 20 // --- /// 1123663 // gi|1123663|ref|NC_002745.2|NC_002745.2(GI:29165615):958941-960013(+) Staphylococcus aureus subsp. aureus N315, PRODUCT=hypothetical protein LOCUS=SA0846 // ncbi_bacterial // 20 // --- /// 3237604 // gi|3237604|ref|N…	COG1173: ABC-type dipeptide/oligopeptide/nickel transport systems, permease components	E,P	0006810 // transport // inferred from electronic annotation	0005886 // plasma membrane // inferred from electronic annotation /// 0016020 // membrane // inferred from electronic annotation /// 0016021 // integral to membrane // inferred from electronic annotation	0005215 // transporter activity // inferred from electronic annotation	sa_c324s166_a_at	sa_c324s166_a_at	sa_c324s166	sa_c324s166
SACOL2384	SAOUHSC_02669	sarZ	-13.1661	-3.71876	down	Transcriptional regulators	1122411 // gi|1122411|ref|NC_002758.2|NC_002758.2(GI:57634611):2514112-2514560(+) Staphylococcus aureus subsp. aureus Mu50, PRODUCT=transcriptional regulator LOCUS=SAV2386 // ncbi_bacterial // 18 // --- /// 1125102 // gi|1125102|ref|NC_002745.2|NC_002745.2(GI:29165615):2443093-2443541(+) Staphylococcus aureus subsp. aureus N315, PRODUCT=hypothetical protein LOCUS=SA2174 // ncbi_bacterial // 18 //…	COG1846: Transcriptional regulators	K	0006350 // transcription // inferred from electronic annotation /// 0006355 // regulation of transcription, DNA-dependent // inferred from electronic annotation /// 0009405 // pathogenesis // inferred from electronic annotation /// 0045449 // regulation of transcription // inferred from electronic annotation	0005622 // intracellular // inferred from electronic annotation /// 0005737 // cytoplasm // inferred from electronic annotation	0003677 // DNA binding // inferred from electronic annotation /// 0003700 // sequence-specific DNA binding transcription factor activity // inferred from electronic annotation	sa_c5529s4783_a_at	sa_c5529s4783_a_at	sa_c5529s4783	sa_c5529s4783
SACOL0963	SAOUHSC_00898	argH	-12.5834	-3.65345	down	argininosuccinate lyase	1120935 // gi|1120935|ref|NC_002758.2|NC_002758.2(GI:57634611):1002225-1003604(-) Staphylococcus aureus subsp. aureus Mu50, GENE=argH PRODUCT=argininosuccinate lyase LOCUS=SAV0960 // ncbi_bacterial // 20 // --- /// 1123636 // gi|1123636|ref|NC_002745.2|NC_002745.2(GI:29165615):925941-927320(-) Staphylococcus aureus subsp. aureus N315, GENE=argH PRODUCT=argininosuccinate lyase LOCUS=SA0821 // ncbi…	COG165: Argininosuccinate lyase	E	0006526 // arginine biosynthetic process // inferred from electronic annotation /// 0008652 // cellular amino acid biosynthetic process // inferred from electronic annotation /// 0042450 // arginine biosynthetic process via ornithine // inferred from electronic annotation	0005737 // cytoplasm // inferred from electronic annotation	0003824 // catalytic activity // inferred from electronic annotation /// 0004056 // argininosuccinate lyase activity // inferred from electronic annotation /// 0016829 // lyase activity // inferred from electronic annotation	sa_c8681s7630_a_at	sa_c8681s7630_a_at	sa_c8681s7630	sa_c8681s7630
SACOL1431	SAOUHSC_01397	dapB	-12.4269	-3.63539	down	Dihydrodipicolinate reductase	1121371 // gi|1121371|ref|NC_002758.2|NC_002758.2(GI:57634611):1479215-1479939(+) Staphylococcus aureus subsp. aureus Mu50, GENE=dapB PRODUCT=dihydrodipicolinate reductase LOCUS=SAV1396 // ncbi_bacterial // 20 // --- /// 1124067 // gi|1124067|ref|NC_002745.2|NC_002745.2(GI:29165615):1402886-1403610(+) Staphylococcus aureus subsp. aureus N315, GENE=dapB PRODUCT=dihydrodipicolinate reductase LOCUS=…	COG289: Dihydrodipicolinate reductase	E	0008152 // metabolic process // inferred from electronic annotation /// 0008652 // cellular amino acid biosynthetic process // inferred from electronic annotation /// 0009085 // lysine biosynthetic process // inferred from electronic annotation /// 0009089 // lysine biosynthetic process via diaminopimelate // inferred from electronic annotation /// 0019877 // diaminopimelate biosynthetic process …	0005737 // cytoplasm // inferred from electronic annotation	0003824 // catalytic activity // inferred from electronic annotation /// 0005488 // binding // inferred from electronic annotation /// 0008839 // dihydrodipicolinate reductase activity // inferred from electronic annotation /// 0016491 // oxidoreductase activity // inferred from electronic annotation	sa_c1924s1648_a_at	sa_c1924s1648_a_at	sa_c1924s1648	sa_c1924s1648
SACOL1044	SAOUHSC_00975		-11.7079	-3.54941	down	hypothetical protein	1121014 // gi|1121014|ref|NC_002758.2|NC_002758.2(GI:57634611):1087335-1087691(-) Staphylococcus aureus subsp. aureus Mu50, PRODUCT=hypothetical protein LOCUS=SAV1037 // ncbi_bacterial // 19 // --- /// 1123713 // gi|1123713|ref|NC_002745.2|NC_002745.2(GI:29165615):1011007-1011363(-) Staphylococcus aureus subsp. aureus N315, PRODUCT=hypothetical protein LOCUS=SA0890 // ncbi_bacterial // 19 // --- …	COG2259: Predicted membrane protein	S	---	---	---	sa_c525s350_at	sa_c525s350_at	sa_c525s350	sa_c525s350
SACOL0993	SAOUHSC_00925	oppD	-11.3346	-3.50266	down	oligopeptide ABC transporter, ATP-binding protein	1120963 // gi|1120963|ref|NC_002758.2|NC_002758.2(GI:57634611):1036311-1037395(+) Staphylococcus aureus subsp. aureus Mu50, GENE=oppD LOCUS=SAV0988 // ncbi_bacterial // 20 // --- /// 1123664 // gi|1123664|ref|NC_002745.2|NC_002745.2(GI:29165615):960027-961111(+) Staphylococcus aureus subsp. aureus N315, GENE=oppD PRODUCT=hypothetical protein LOCUS=SA0847 // ncbi_bacterial // 20 // --- /// 3236193…	COG444: ABC-type dipeptide/oligopeptide/nickel transport system, ATPase component	E,P	0006810 // transport // inferred from electronic annotation /// 0015833 // peptide transport // inferred from electronic annotation	---	0000166 // nucleotide binding // inferred from electronic annotation /// 0005524 // ATP binding // inferred from electronic annotation /// 0015197 // peptide transporter activity // inferred from electronic annotation /// 0016887 // ATPase activity // inferred from electronic annotation /// 0017111 // nucleoside-triphosphatase activity // inferred from electronic annotation	sa_c328s170_a_at	sa_c328s170_a_at	sa_c328s170	sa_c328s170
SACOL1952	SAOUHSC_02108		-9.78362	-3.29037	down	Ferritin-like Protein	1121906 // gi|1121906|ref|NC_002758.2|NC_002758.2(GI:57634611):2033196-2033698(+) Staphylococcus aureus subsp. aureus Mu50, PRODUCT=ferritin LOCUS=SAV1893 // ncbi_bacterial // 20 // --- /// 1124593 // gi|1124593|ref|NC_002745.2|NC_002745.2(GI:29165615):1955401-1955903(+) Staphylococcus aureus subsp. aureus N315, PRODUCT=hypothetical protein LOCUS=SA1709 // ncbi_bacterial // 20 // --- /// 3237507 …	COG1528: Ferritin-like protein	P	0006826 // iron ion transport // inferred from electronic annotation /// 0006879 // cellular iron ion homeostasis // inferred from electronic annotation /// 0055114 // oxidation reduction // inferred from electronic annotation	0005737 // cytoplasm // inferred from electronic annotation	0004322 // ferroxidase activity // inferred from electronic annotation /// 0005488 // binding // inferred from electronic annotation /// 0008199 // ferric iron binding // inferred from electronic annotation /// 0016491 // oxidoreductase activity // inferred from electronic annotation /// 0046872 // metal ion binding // inferred from electronic annotation /// 0046914 // transition metal ion bindin…	sa_c3767s3239_at	sa_c3767s3239_at	sa_c3767s3239	sa_c3767s3239
SACOL2394	SAOUHSC_02680	narH	-9.78179	-3.2901	down	nitrate reductase, beta subunit	1122421 // gi|1122421|ref|NC_002758.2|NC_002758.2(GI:57634611):2522183-2523742(-) Staphylococcus aureus subsp. aureus Mu50, GENE=narH PRODUCT=nitrate reductase beta chain LOCUS=SAV2396 // ncbi_bacterial // 20 // --- /// 1125112 // gi|1125112|ref|NC_002745.2|NC_002745.2(GI:29165615):2451164-2452723(-) Staphylococcus aureus subsp. aureus N315, GENE=narH PRODUCT=nitrate reductase beta chain narH LOC…	COG1140: Nitrate reductase beta subunit	C	0042126 // nitrate metabolic process // inferred from electronic annotation /// 0055114 // oxidation reduction // inferred from electronic annotation	0009325 // nitrate reductase complex // inferred from electronic annotation	0008940 // nitrate reductase activity // inferred from electronic annotation /// 0016491 // oxidoreductase activity // inferred from electronic annotation	sa_c5570s4822_a_at	sa_c5570s4822_a_at	sa_c5570s4822	sa_c5570s4822
SACOL0597	SAOUHSC_00533		-9.15245	-3.19416	down	Putative intracellular protease/amidase	1120524 // gi|1120524|ref|NC_002758.2|NC_002758.2(GI:57634611):619304-620184(+) Staphylococcus aureus subsp. aureus Mu50, PRODUCT=chaperone protein HchA LOCUS=SAV0551 // ncbi_bacterial // 20 // --- /// 1123314 // gi|1123314|ref|NC_002745.2|NC_002745.2(GI:29165615):595058-595938(+) Staphylococcus aureus subsp. aureus N315, PRODUCT=chaperone protein HchA LOCUS=SA0509 // ncbi_bacterial // 20 // --- …	COG693: Putative intracellular protease/amidase	R	---	0005737 // cytoplasm // inferred from electronic annotation	---	sa_c7657s6670_a_at	sa_c7657s6670_a_at	sa_c7657s6670	sa_c7657s6670
SACOL2396	SAOUHSC_02682	nasF	-9.01997	-3.17312	down	uroporphyrin-III C-methyl transferase	1122423 // gi|1122423|ref|NC_002758.2|NC_002758.2(GI:57634611):2527730-2528707(-) Staphylococcus aureus subsp. aureus Mu50, GENE=nasF PRODUCT=uroporphyrin-III C-methyl transferase LOCUS=SAV2398 // ncbi_bacterial // 20 // --- /// 1125114 // gi|1125114|ref|NC_002745.2|NC_002745.2(GI:29165615):2456711-2457688(-) Staphylococcus aureus subsp. aureus N315, GENE=nasF PRODUCT=uroporphyrin-III C-methyl tr…	COG7: Uroporphyrinogen-III methylase	H	0006779 // porphyrin biosynthetic process // inferred from electronic annotation /// 0008152 // metabolic process // inferred from electronic annotation /// 0055114 // oxidation reduction // inferred from electronic annotation	---	0008168 // methyltransferase activity // inferred from electronic annotation /// 0016740 // transferase activity // inferred from electronic annotation	sa_c5576s4832_a_at	sa_c5576s4832_a_at	sa_c5576s4832	sa_c5576s4832
SACOL1427	SAOUHSC_01392		-8.79589	-3.13683	down	ABC transporter, ATP-binding protein, putative	1121367 // gi|1121367|ref|NC_002758.2|NC_002758.2(GI:57634611):1473408-1475011(+) Staphylococcus aureus subsp. aureus Mu50, PRODUCT=ABC transporter homolog LOCUS=SAV1392 // ncbi_bacterial // 20 // --- /// 1124063 // gi|1124063|ref|NC_002745.2|NC_002745.2(GI:29165615):1397079-1398682(+) Staphylococcus aureus subsp. aureus N315, PRODUCT=hypothetical protein LOCUS=SA1224 // ncbi_bacterial // 20 // -…	COG488: ATPase components of ABC transporters with duplicated ATPase domains	R	---	---	0000166 // nucleotide binding // inferred from electronic annotation /// 0005524 // ATP binding // inferred from electronic annotation /// 0016887 // ATPase activity // inferred from electronic annotation /// 0017111 // nucleoside-triphosphatase activity // inferred from electronic annotation	sa_c1908s1632_a_at	sa_c1908s1632_a_at	sa_c1908s1632	sa_c1908s1632
SACOL0171	SAOUHSC_00151		-8.46613	-3.0817	down	branched-chain amino acid transport system II carrier protein	1120145 // gi|1120145|ref|NC_002758.2|NC_002758.2(GI:57634611):210610-211959(-) Staphylococcus aureus subsp. aureus Mu50, LOCUS=SAV0186 // ncbi_bacterial // 20 // --- /// 1122956 // gi|1122956|ref|NC_002745.2|NC_002745.2(GI:29165615):210649-211998(-) Staphylococcus aureus subsp. aureus N315, PRODUCT=hypothetical protein LOCUS=SA0180 // ncbi_bacterial // 20 // --- /// 3236045 // gi|3236045|ref|NC_…	COG1114: Branched-chain amino acid permeases	E	0015803 // branched-chain aliphatic amino acid transport // inferred from electronic annotation	0016021 // integral to membrane // inferred from electronic annotation	0015658 // branched-chain aliphatic amino acid transmembrane transporter activity // inferred from electronic annotation	sa_c3567s9159_a_at	sa_c3567s9159_a_at	sa_c3567s9159	sa_c3567s9159
SACOL1164	SAOUHSC_01110		-8.2597	-3.04609	down	fibrinogen-binding protein-related	1121131 // gi|1121131|ref|NC_002758.2|NC_002758.2(GI:57634611):1209554-1209885(+) Staphylococcus aureus subsp. aureus Mu50, PRODUCT=hypothetical protein LOCUS=SAV1155 // ncbi_bacterial // 20 // --- /// 1123828 // gi|1123828|ref|NC_002745.2|NC_002745.2(GI:29165615):1133226-1133557(+) Staphylococcus aureus subsp. aureus N315, PRODUCT=hypothetical protein LOCUS=SA1000 // ncbi_bacterial // 20 // --- …			---	0005615 // extracellular space // inferred from electronic annotation	0070051 // fibrinogen binding // inferred from electronic annotation	sa_c995s782_a_at	sa_c995s782_a_at	sa_c995s782	sa_c995s782
SACOL1963	SAOUHSC_02119		-8.24273	-3.04312	down	proline permease	1121915 // gi|1121915|ref|NC_002758.2|NC_002758.2(GI:57634611):2043450-2044990(+) Staphylococcus aureus subsp. aureus Mu50, GENE=putP PRODUCT=high affinity proline permease LOCUS=SAV1902 // ncbi_bacterial // 20 // --- /// 1124602 // gi|1124602|ref|NC_002745.2|NC_002745.2(GI:29165615):1965655-1967195(+) Staphylococcus aureus subsp. aureus N315, GENE=putP PRODUCT=high affinity proline permease LOCU…	COG591: Na+/proline symporter	E,R	0006810 // transport // inferred from electronic annotation /// 0006811 // ion transport // inferred from electronic annotation /// 0006814 // sodium ion transport // inferred from electronic annotation /// 0006865 // amino acid transport // inferred from electronic annotation /// 0015824 // proline transport // inferred from electronic annotation /// 0055085 // transmembrane transport // inferre…	0005886 // plasma membrane // inferred from electronic annotation /// 0016020 // membrane // inferred from electronic annotation /// 0016021 // integral to membrane // inferred from electronic annotation	0005215 // transporter activity // inferred from electronic annotation /// 0005298 // proline:sodium symporter activity // inferred from electronic annotation /// 0015293 // symporter activity // inferred from electronic annotation /// 0031402 // sodium ion binding // inferred from electronic annotation	sa_c3810s3279_a_at	sa_c3810s3279_a_at	sa_c3810s3279	sa_c3810s3279
SACOL0175	SAOUHSC_00155		-8.0368	-3.00662	down	PTS system, glucose-specific component	1120148 // gi|1120148|ref|NC_002758.2|NC_002758.2(GI:57634611):214774-216819(-) Staphylococcus aureus subsp. aureus Mu50, GENE=glcA PRODUCT=PTS enzyme II LOCUS=SAV0189 // ncbi_bacterial // 20 // --- /// 1122959 // gi|1122959|ref|NC_002745.2|NC_002745.2(GI:29165615):214814-216859(-) Staphylococcus aureus subsp. aureus N315, GENE=glcA PRODUCT=hypothetical protein LOCUS=SA0183 // ncbi_bacterial // 2…	COG1263: Phosphotransferase system IIC components, glucose/maltose/N-acetylglucosamine-specific	G	0006810 // transport // inferred from electronic annotation /// 0008643 // carbohydrate transport // inferred from electronic annotation /// 0009401 // phosphoenolpyruvate-dependent sugar phosphotransferase system // inferred from electronic annotation /// 0015758 // glucose transport // inferred from electronic annotation	0005886 // plasma membrane // inferred from electronic annotation /// 0016020 // membrane // inferred from electronic annotation /// 0016021 // integral to membrane // inferred from electronic annotation	0005351 // sugar:hydrogen symporter activity // inferred from electronic annotation /// 0005355 // glucose transmembrane transporter activity // inferred from electronic annotation /// 0008982 // protein-N(PI)-phosphohistidine-sugar phosphotransferase activity // inferred from electronic annotation /// 0016301 // kinase activity // inferred from electronic annotation /// 0016740 // transferase ac…	sa_c3742s3217_a_at	sa_c3742s3217_a_at	sa_c3742s3217	sa_c3742s3217
unknown	unknown		-7.74353	-2.95299	down	unknown	sa_i4787u // --- // unknown // --- // ---			---	---	---	sa_i4787u_x_at	sa_i4787u_x_at	sa_i4787u	sa_i4787u
SACOL0595	SAOUHSC_00531		-7.50036	-2.90696	down	peptidase, M20/M25/M40 family	1120522 // gi|1120522|ref|NC_002758.2|NC_002758.2(GI:57634611):616502-617677(-) Staphylococcus aureus subsp. aureus Mu50, PRODUCT=N-acyl-L-amino acid amidohydrolase LOCUS=SAV0549 // ncbi_bacterial // 20 // --- /// 1123312 // gi|1123312|ref|NC_002745.2|NC_002745.2(GI:29165615):592256-593431(-) Staphylococcus aureus subsp. aureus N315, PRODUCT=hypothetical protein LOCUS=SA0507 // ncbi_bacterial // …	COG1473: Metal-dependent amidase/aminoacylase/carboxypeptidase	R	0008152 // metabolic process // inferred from electronic annotation	---	0005515 // protein binding // inferred from electronic annotation /// 0016787 // hydrolase activity // inferred from electronic annotation	sa_c7649s6662_a_at	sa_c7649s6662_a_at	sa_c7649s6662	sa_c7649s6662
SACOL1916	SAOUHSC_01991		-7.45039	-2.89732	down	amino acid ABC transporter, permease/substrate-binding protein	1121840 // gi|1121840|ref|NC_002758.2|NC_002758.2(GI:57634611):1989241-1990566(-) Staphylococcus aureus subsp. aureus Mu50, LOCUS=SAV1858 // ncbi_bacterial // 15 // --- /// 1124527 // gi|1124527|ref|NC_002745.2|NC_002745.2(GI:29165615):1911446-1912771(-) Staphylococcus aureus subsp. aureus N315, PRODUCT=hypothetical protein LOCUS=SA1675 // ncbi_bacterial // 15 // --- /// 3237991 // gi|3237991|ref…	COG834: ABC-type amino acid transport/signal transduction systems, periplasmic component/domain	E,T	0006810 // transport // inferred from electronic annotation	0005886 // plasma membrane // inferred from electronic annotation /// 0016020 // membrane // inferred from electronic annotation /// 0016021 // integral to membrane // inferred from electronic annotation /// 0030288 // outer membrane-bounded periplasmic space // inferred from electronic annotation	0005215 // transporter activity // inferred from electronic annotation	sa_c3655s3137_a_at	sa_c3655s3137_a_at	sa_c3655s3137	sa_c3655s3137
SACOL0660	SAOUHSC_00608		-7.41156	-2.88978	down	alcohol dehydrogenase, zinc-containing	1120578 // gi|1120578|ref|NC_002758.2|NC_002758.2(GI:57634611):679803-680815(+) Staphylococcus aureus subsp. aureus Mu50, GENE=adh1 PRODUCT=alcohol dehydrogenase LOCUS=SAV0605 // ncbi_bacterial // 20 // --- /// 1123368 // gi|1123368|ref|NC_002745.2|NC_002745.2(GI:29165615):655556-656568(+) Staphylococcus aureus subsp. aureus N315, GENE=adh1 PRODUCT=alcohol dehydrogenase LOCUS=SA0562 // ncbi_bacte…	COG1064: Zn-dependent alcohol dehydrogenases	R	0008152 // metabolic process // inferred from electronic annotation /// 0055114 // oxidation reduction // inferred from electronic annotation	---	0003824 // catalytic activity // inferred from electronic annotation /// 0004022 // alcohol dehydrogenase (NAD) activity // inferred from electronic annotation /// 0005488 // binding // inferred from electronic annotation /// 0008270 // zinc ion binding // inferred from electronic annotation /// 0016491 // oxidoreductase activity // inferred from electronic annotation /// 0016616 // oxidoreductas…	sa_c7855s6846_a_at	sa_c7855s6846_a_at	sa_c7855s6846	sa_c7855s6846
SACOL0995	SAOUHSC_00927		-6.6694	-2.73756	down	oligopeptide ABC transporter, substrate-binding protein	1120965 // gi|1120965|ref|NC_002758.2|NC_002758.2(GI:57634611):1038343-1040000(+) Staphylococcus aureus subsp. aureus Mu50, PRODUCT=similar to peptide binding protein OppA LOCUS=SAV0990 // ncbi_bacterial // 20 // --- /// 1123666 // gi|1123666|ref|NC_002745.2|NC_002745.2(GI:29165615):962059-963716(+) Staphylococcus aureus subsp. aureus N315, PRODUCT=hypothetical protein LOCUS=SA0849 // ncbi_bacter…	COG4166: ABC-type oligopeptide transport system, periplasmic component	E	0006810 // transport // inferred from electronic annotation	---	0005215 // transporter activity // inferred from electronic annotation	sa_c350s191_a_at	sa_c350s191_a_at	sa_c350s191	sa_c350s191
SACOL1428	SAOUHSC_01394	lysC	-6.50083	-2.70062	down	aspartokinase, alpha and beta subunits	1121368 // gi|1121368|ref|NC_002758.2|NC_002758.2(GI:57634611):1476071-1477278(+) Staphylococcus aureus subsp. aureus Mu50, GENE=lysC PRODUCT=aspartokinase II LOCUS=SAV1393 // ncbi_bacterial // 20 // --- /// 1124064 // gi|1124064|ref|NC_002745.2|NC_002745.2(GI:29165615):1399742-1400949(+) Staphylococcus aureus subsp. aureus N315, GENE=lysC PRODUCT=aspartokinase II LOCUS=SA1225 // ncbi_bacterial /…	COG527: Aspartokinases	E	0008652 // cellular amino acid biosynthetic process // inferred from electronic annotation	---	0004072 // aspartate kinase activity // inferred from electronic annotation /// 0016301 // kinase activity // inferred from electronic annotation /// 0016740 // transferase activity // inferred from electronic annotation	sa_c1912s1635_a_at	sa_c1912s1635_a_at	sa_c1912s1635	sa_c1912s1635
SACOL0994	SAOUHSC_00926	oppF	-6.35246	-2.66732	down	oligopeptide ABC transporter, ATP-binding protein	1120964 // gi|1120964|ref|NC_002758.2|NC_002758.2(GI:57634611):1037383-1038326(+) Staphylococcus aureus subsp. aureus Mu50, GENE=oppF LOCUS=SAV0989 // ncbi_bacterial // 20 // --- /// 1123665 // gi|1123665|ref|NC_002745.2|NC_002745.2(GI:29165615):961099-962042(+) Staphylococcus aureus subsp. aureus N315, GENE=oppF PRODUCT=hypothetical protein LOCUS=SA0848 // ncbi_bacterial // 20 // --- /// 3236091…	COG444: ABC-type dipeptide/oligopeptide/nickel transport system, ATPase component	E	0006810 // transport // inferred from electronic annotation /// 0015833 // peptide transport // inferred from electronic annotation	---	0000166 // nucleotide binding // inferred from electronic annotation /// 0005524 // ATP binding // inferred from electronic annotation /// 0016887 // ATPase activity // inferred from electronic annotation /// 0017111 // nucleoside-triphosphatase activity // inferred from electronic annotation	sa_c332s172_a_at	sa_c332s172_a_at	sa_c332s172	sa_c332s172
SACOL0767	SAOUHSC_00716		-6.16215	-2.62343	down	hypothetical protein	3237924 // gi|3237924|ref|NC_002951.2|NC_002951.2(GI:57650036):789447-789920(-) Staphylococcus aureus subsp. aureus COL, PRODUCT=hypothetical protein LOCUS=SACOL0767 // ncbi_bacterial // 20 // ---			---	---	---	sa_c8934s7849_a_at	sa_c8934s7849_a_at	sa_c8934s7849	sa_c8934s7849
SACOL0392	SAOUHSC_00302		-6.13519	-2.61711	down	NADH-dependent flavin oxidoreductase, Oye family	1120280 // gi|1120280|ref|NC_002758.2|NC_002758.2(GI:57634611):368632-369831(-) Staphylococcus aureus subsp. aureus Mu50, PRODUCT=putative trimethylamine dehydrogenase LOCUS=SAV0322 // ncbi_bacterial // 20 // --- /// 1123090 // gi|1123090|ref|NC_002745.2|NC_002745.2(GI:29165615):368675-369874(-) Staphylococcus aureus subsp. aureus N315, PRODUCT=hypothetical protein LOCUS=SA0311 // ncbi_bacterial …	COG1902: NADH:flavin oxidoreductases, Old Yellow Enzyme family	F	0008152 // metabolic process // inferred from electronic annotation	---	0003824 // catalytic activity // inferred from electronic annotation /// 0010181 // FMN binding // inferred from electronic annotation /// 0016491 // oxidoreductase activity // inferred from electronic annotation	sa_c6985s6107_a_at	sa_c6985s6107_a_at	sa_c6985s6107	sa_c6985s6107
SACOL1211	SAOUHSC_01165		-6.10819	-2.61074	down	uracil permease	1121176 // gi|1121176|ref|NC_002758.2|NC_002758.2(GI:57634611):1254856-1256165(+) Staphylococcus aureus subsp. aureus Mu50, GENE=pyrP PRODUCT=uracil permease LOCUS=SAV1199 // ncbi_bacterial // 20 // --- /// 1123873 // gi|1123873|ref|NC_002745.2|NC_002745.2(GI:29165615):1178527-1179836(+) Staphylococcus aureus subsp. aureus N315, GENE=pyrP PRODUCT=uracil permease LOCUS=SA1042 // ncbi_bacterial // …	COG2233: Xanthine/uracil permeases	R	0006810 // transport // inferred from electronic annotation /// 0055085 // transmembrane transport // inferred from electronic annotation	0016020 // membrane // inferred from electronic annotation	0005215 // transporter activity // inferred from electronic annotation	sa_c1151s932_a_at	sa_c1151s932_a_at	sa_c1151s932	sa_c1151s932
SACOL1412	SAOUHSC_01375		-5.99628	-2.58407	down	hypothetical protein	1121352 // gi|1121352|ref|NC_002758.2|NC_002758.2(GI:57634611):1459337-1460106(+) Staphylococcus aureus subsp. aureus Mu50, PRODUCT=hypothetical protein LOCUS=SAV1377 // ncbi_bacterial // 20 // --- /// 1124048 // gi|1124048|ref|NC_002745.2|NC_002745.2(GI:29165615):1383008-1383777(+) Staphylococcus aureus subsp. aureus N315, PRODUCT=hypothetical protein LOCUS=SA1209 // ncbi_bacterial // 20 // --- …	COG561: Predicted hydrolases of the HAD superfamily	R	0008152 // metabolic process // inferred from electronic annotation	---	0003824 // catalytic activity // inferred from electronic annotation /// 0016787 // hydrolase activity // inferred from electronic annotation	sa_c1852s1575_a_at	sa_c1852s1575_a_at	sa_c1852s1575	sa_c1852s1575
SACOL0603	SAOUHSC_00539		-5.97035	-2.57782	down	deoxynucleoside kinase family protein	1120529 // gi|1120529|ref|NC_002758.2|NC_002758.2(GI:57634611):625619-626281(-) Staphylococcus aureus subsp. aureus Mu50, PRODUCT=deoxypurine kinase LOCUS=SAV0556 // ncbi_bacterial // 20 // --- /// 1123319 // gi|1123319|ref|NC_002745.2|NC_002745.2(GI:29165615):601373-602035(-) Staphylococcus aureus subsp. aureus N315, PRODUCT=hypothetical protein LOCUS=SA0514 // ncbi_bacterial // 20 // --- /// 32…	COG1428: Deoxynucleoside kinases	F	0006139 // nucleobase, nucleoside, nucleotide and nucleic acid metabolic process // inferred from electronic annotation	---	0005524 // ATP binding // inferred from electronic annotation /// 0016301 // kinase activity // inferred from electronic annotation /// 0016773 // phosphotransferase activity, alcohol group as acceptor // inferred from electronic annotation	sa_c8842s7778_a_at	sa_c8842s7778_a_at	sa_c8842s7778	sa_c8842s7778
SACOL2042	SAOUHSC_02281	ilvD	-5.82367	-2.54193	down	dihydroxy-acid dehydratase	1122065 // gi|1122065|ref|NC_002758.2|NC_002758.2(GI:57634611):2174024-2175714(+) Staphylococcus aureus subsp. aureus Mu50, GENE=ilvD PRODUCT=dihydroxy-acid dehydratase LOCUS=SAV2053 // ncbi_bacterial // 20 // --- /// 1124752 // gi|1124752|ref|NC_002745.2|NC_002745.2(GI:29165615):2097591-2099281(+) Staphylococcus aureus subsp. aureus N315, GENE=ilvD PRODUCT=dihydroxy-acid dehydratase LOCUS=SA1858…	COG129: Dihydroxyacid dehydratase/phosphogluconate dehydratase	E,G	0008152 // metabolic process // inferred from electronic annotation /// 0008652 // cellular amino acid biosynthetic process // inferred from electronic annotation /// 0009082 // branched chain family amino acid biosynthetic process // inferred from electronic annotation	---	0003824 // catalytic activity // inferred from electronic annotation /// 0004160 // dihydroxy-acid dehydratase activity // inferred from electronic annotation /// 0016829 // lyase activity // inferred from electronic annotation /// 0046872 // metal ion binding // inferred from electronic annotation /// 0051536 // iron-sulfur cluster binding // inferred from electronic annotation /// 0051539 // 4 …	sa_c4209s3561_a_at	sa_c4209s3561_a_at	sa_c4209s3561	sa_c4209s3561
SACOL2397	SAOUHSC_02683	nirD	-5.55771	-2.47449	down	nitrite reductase [NAD(P)H], small subunit	1122424 // gi|1122424|ref|NC_002758.2|NC_002758.2(GI:57634611):2528698-2529012(-) Staphylococcus aureus subsp. aureus Mu50, GENE=nasE PRODUCT=assimilatory nitrite reductase LOCUS=SAV2399 // ncbi_bacterial // 19 // --- /// 1125115 // gi|1125115|ref|NC_002745.2|NC_002745.2(GI:29165615):2457679-2457993(-) Staphylococcus aureus subsp. aureus N315, GENE=nasE PRODUCT=assimilatory nitrite reductase LOCU…	COG2146: Ferredoxin subunits of nitrite reductase and ring-hydroxylating dioxygenases	P,R	0042128 // nitrate assimilation // inferred from electronic annotation /// 0055114 // oxidation reduction // inferred from electronic annotation	---	0008942 // nitrite reductase [NAD(P)H] activity // inferred from electronic annotation /// 0016491 // oxidoreductase activity // inferred from electronic annotation /// 0046872 // metal ion binding // inferred from electronic annotation /// 0051536 // iron-sulfur cluster binding // inferred from electronic annotation /// 0051537 // 2 iron, 2 sulfur cluster binding // inferred from electronic anno…	sa_c5580s4836_a_at	sa_c5580s4836_a_at	sa_c5580s4836	sa_c5580s4836
SACOL1417	SAOUHSC_01380		-5.55034	-2.47258	down	peptide ABC transporter, permease protein	1121357 // gi|1121357|ref|NC_002758.2|NC_002758.2(GI:57634611):1463027-1464013(-) Staphylococcus aureus subsp. aureus Mu50, LOCUS=SAV1382 // ncbi_bacterial // 19 // --- /// 1124053 // gi|1124053|ref|NC_002745.2|NC_002745.2(GI:29165615):1386698-1387684(-) Staphylococcus aureus subsp. aureus N315, GENE=opp-2B LOCUS=SA1214 // ncbi_bacterial // 19 // --- /// 3236564 // gi|3236564|ref|NC_002951.2|NC_0…	COG601: ABC-type dipeptide/oligopeptide/nickel transport systems, permease components	E,P	0006810 // transport // inferred from electronic annotation /// 0015031 // protein transport // inferred from electronic annotation /// 0015833 // peptide transport // inferred from electronic annotation	0005886 // plasma membrane // inferred from electronic annotation /// 0016020 // membrane // inferred from electronic annotation /// 0016021 // integral to membrane // inferred from electronic annotation	0005215 // transporter activity // inferred from electronic annotation	sa_c1876s1602_a_at	sa_c1876s1602_a_at	sa_c1876s1602	sa_c1876s1602
SACOL2386	SAOUHSC_02671		-5.54119	-2.4702	down	nitrite extrusion protein	1122413 // gi|1122413|ref|NC_002758.2|NC_002758.2(GI:57634611):2515310-2516479(-) Staphylococcus aureus subsp. aureus Mu50, GENE=narK PRODUCT=nitrite extrusion protein LOCUS=SAV2388 // ncbi_bacterial // 19 // --- /// 1125104 // gi|1125104|ref|NC_002745.2|NC_002745.2(GI:29165615):2444291-2445460(-) Staphylococcus aureus subsp. aureus N315, GENE=narK PRODUCT=nitrite extrusion protein LOCUS=SA2176 /…	COG2223: Nitrate/nitrite transporter	P	0006810 // transport // inferred from electronic annotation /// 0042128 // nitrate assimilation // inferred from electronic annotation /// 0055085 // transmembrane transport // inferred from electronic annotation	0005886 // plasma membrane // inferred from electronic annotation /// 0016020 // membrane // inferred from electronic annotation /// 0016021 // integral to membrane // inferred from electronic annotation	---	sa_c5534s4791_a_at	sa_c5534s4791_a_at	sa_c5534s4791	sa_c5534s4791
SACOL2395	SAOUHSC_02681	narG	-5.35776	-2.42163	down	respiratory nitrate reductase, alpha subunit	1122422 // gi|1122422|ref|NC_002758.2|NC_002758.2(GI:57634611):2523732-2527421(-) Staphylococcus aureus subsp. aureus Mu50, GENE=narG PRODUCT=respiratory nitrate reductase alpha chain LOCUS=SAV2397 // ncbi_bacterial // 20 // --- /// 1125113 // gi|1125113|ref|NC_002745.2|NC_002745.2(GI:29165615):2452713-2456402(-) Staphylococcus aureus subsp. aureus N315, GENE=narG PRODUCT=respiratory nitrate redu…	COG5013: Nitrate reductase alpha subunit	C	0042126 // nitrate metabolic process // inferred from electronic annotation /// 0055114 // oxidation reduction // inferred from electronic annotation	0009325 // nitrate reductase complex // inferred from electronic annotation	0005488 // binding // inferred from electronic annotation /// 0008940 // nitrate reductase activity // inferred from electronic annotation /// 0009055 // electron carrier activity // inferred from electronic annotation /// 0016491 // oxidoreductase activity // inferred from electronic annotation /// 0030151 // molybdenum ion binding // inferred from electronic annotation /// 0046872 // metal ion …	sa_c5574s4827_a_at	sa_c5574s4827_a_at	sa_c5574s4827	sa_c5574s4827
SACOL2392	SAOUHSC_02678	narl	-5.23453	-2.38806	down	respiratory nitrate reductase, gamma subunit	1122419 // gi|1122419|ref|NC_002758.2|NC_002758.2(GI:57634611):2520945-2521622(-) Staphylococcus aureus subsp. aureus Mu50, GENE=narI PRODUCT=nitrate reductase gamma chain LOCUS=SAV2394 // ncbi_bacterial // 20 // --- /// 1125110 // gi|1125110|ref|NC_002745.2|NC_002745.2(GI:29165615):2449926-2450603(-) Staphylococcus aureus subsp. aureus N315, GENE=narI PRODUCT=nitrate reductase gamma chain LOCUS=…	COG2181: Nitrate reductase gamma subunit	C	0055114 // oxidation reduction // inferred from electronic annotation	0009325 // nitrate reductase complex // inferred from electronic annotation	0008940 // nitrate reductase activity // inferred from electronic annotation /// 0016491 // oxidoreductase activity // inferred from electronic annotation	sa_c5560s4814_a_at	sa_c5560s4814_a_at	sa_c5560s4814	sa_c5560s4814
SACOL1367	SAOUHSC_01326		-5.20599	-2.38017	down	amino acid transporter	1121309 // gi|1121309|ref|NC_002758.2|NC_002758.2(GI:57634611):1406770-1408224(-) Staphylococcus aureus subsp. aureus Mu50, PRODUCT=gamma-aminobutyrate permease LOCUS=SAV1333 // ncbi_bacterial // 20 // --- /// 1124005 // gi|1124005|ref|NC_002745.2|NC_002745.2(GI:29165615):1330441-1331895(-) Staphylococcus aureus subsp. aureus N315, PRODUCT=gamma-aminobutyrate permease LOCUS=SA1169 // ncbi_bacteri…	COG833: Amino acid transporters	E	0006810 // transport // inferred from electronic annotation /// 0006865 // amino acid transport // inferred from electronic annotation /// 0055085 // transmembrane transport // inferred from electronic annotation	0016020 // membrane // inferred from electronic annotation /// 0016021 // integral to membrane // inferred from electronic annotation	0015171 // amino acid transmembrane transporter activity // inferred from electronic annotation	sa_c1675s1413_a_at	sa_c1675s1413_a_at	sa_c1675s1413	sa_c1675s1413
SACOL0599	SAOUHSC_00535		-5.02693	-2.32968	down	hypothetical protein	1120526 // gi|1120526|ref|NC_002758.2|NC_002758.2(GI:57634611):622192-623159(+) Staphylococcus aureus subsp. aureus Mu50, PRODUCT=UDP-glucose 4-epimerase related protein LOCUS=SAV0553 // ncbi_bacterial // 20 // --- /// 1123316 // gi|1123316|ref|NC_002745.2|NC_002745.2(GI:29165615):597946-598913(+) Staphylococcus aureus subsp. aureus N315, PRODUCT=hypothetical protein LOCUS=SA0511 // ncbi_bacteria…	COG451: Nucleoside-diphosphate-sugar epimerases	M, G	0008152 // metabolic process // inferred from electronic annotation /// 0044237 // cellular metabolic process // inferred from electronic annotation	---	0003824 // catalytic activity // inferred from electronic annotation /// 0005488 // binding // inferred from electronic annotation /// 0050662 // coenzyme binding // inferred from electronic annotation	sa_c7665s6679_a_at	sa_c7665s6679_a_at	sa_c7665s6679	sa_c7665s6679
SACOL1049	SAOUHSC_00980	menA	-4.89687	-2.29186	down	1,4-dihydroxy-2-naphthoate octaprenyltransferase	1121018 // gi|1121018|ref|NC_002758.2|NC_002758.2(GI:57634611):1090362-1091300(-) Staphylococcus aureus subsp. aureus Mu50, LOCUS=SAV1041 // ncbi_bacterial // 20 // --- /// 1123717 // gi|1123717|ref|NC_002745.2|NC_002745.2(GI:29165615):1014034-1014972(-) Staphylococcus aureus subsp. aureus N315, LOCUS=SA0894 // ncbi_bacterial // 20 // --- /// 3236493 // gi|3236493|ref|NC_002951.2|NC_002951.2(GI:5…	COG1575: 1,4-dihydroxy-2-naphthoate octaprenyltransferase	H	0009234 // menaquinone biosynthetic process // inferred from electronic annotation	0016021 // integral to membrane // inferred from electronic annotation	0004659 // prenyltransferase activity // inferred from electronic annotation /// 0016740 // transferase activity // inferred from electronic annotation	sa_c546s374_a_at	sa_c546s374_a_at	sa_c546s374	sa_c546s374
SACOL1941	SAOUHSC_02097		-4.86473	-2.28236	down	ribonuclease BN, putative	1121896 // gi|1121896|ref|NC_002758.2|NC_002758.2(GI:57634611):2023206-2024425(+) Staphylococcus aureus subsp. aureus Mu50, PRODUCT=similar to transporter LOCUS=SAV1883 // ncbi_bacterial // 20 // --- /// 1124583 // gi|1124583|ref|NC_002745.2|NC_002745.2(GI:29165615):1945411-1946630(+) Staphylococcus aureus subsp. aureus N315, PRODUCT=hypothetical protein LOCUS=SA1699 // ncbi_bacterial // 20 // --…	COG1295: Predicted membrane protein	S	---	0005886 // plasma membrane // inferred from electronic annotation /// 0016020 // membrane // inferred from electronic annotation /// 0016021 // integral to membrane // inferred from electronic annotation	0004540 // ribonuclease activity // inferred from electronic annotation	sa_c3728s3205_a_at	sa_c3728s3205_a_at	sa_c3728s3205	sa_c3728s3205
unknown	unknown		-4.77953	-2.25687	down	unknown	sa_i10875u1r // --- // unknown // --- // ---			---	---	---	sa_i10875u1r_x_at	sa_i10875u1r_x_at	sa_i10875u1r	sa_i10875u1r
SACOL1304	SAOUHSC_01262	recA	-4.70222	-2.23334	down	DNA recombination and repair protein RecA	1121262 // gi|1121262|ref|NC_002758.2|NC_002758.2(GI:57634611):1356898-1357943(+) Staphylococcus aureus subsp. aureus Mu50, GENE=recA PRODUCT=recombinase A LOCUS=SAV1285 // ncbi_bacterial // 20 // --- /// 1123959 // gi|1123959|ref|NC_002745.2|NC_002745.2(GI:29165615):1280569-1281614(+) Staphylococcus aureus subsp. aureus N315, GENE=recA PRODUCT=recombinase A LOCUS=SA1128 // ncbi_bacterial // 20 /…	COG468: RecA/RadA recombinase	L	0006259 // DNA metabolic process // inferred from electronic annotation /// 0006281 // DNA repair // inferred from electronic annotation /// 0006310 // DNA recombination // inferred from electronic annotation /// 0006974 // response to DNA damage stimulus // inferred from electronic annotation /// 0009432 // SOS response // inferred from electronic annotation	0005737 // cytoplasm // inferred from electronic annotation	0000166 // nucleotide binding // inferred from electronic annotation /// 0003677 // DNA binding // inferred from electronic annotation /// 0003697 // single-stranded DNA binding // inferred from electronic annotation /// 0005524 // ATP binding // inferred from electronic annotation /// 0008094 // DNA-dependent ATPase activity // inferred from electronic annotation /// 0017111 // nucleoside-tripho…	sa_c9589s8350_at	sa_c9589s8350_at	sa_c9589s8350	sa_c9589s8350
SACOL2358	SAOUHSC_02643		-4.68492	-2.22802	down	DNA-binding response regulator	1122386 // gi|1122386|ref|NC_002758.2|NC_002758.2(GI:57634611):2486413-2487089(+) Staphylococcus aureus subsp. aureus Mu50, PRODUCT=similar to two component response regulator LOCUS=SAV2361 // ncbi_bacterial // 19 // --- /// 1125079 // gi|1125079|ref|NC_002745.2|NC_002745.2(GI:29165615):2416913-2417589(+) Staphylococcus aureus subsp. aureus N315, PRODUCT=hypothetical protein LOCUS=SA2151 // ncbi_…	COG745: Response regulators consisting of a CheY-like receiver domain and a winged-helix DNA-binding domain	T,K	0000160 // two-component signal transduction system (phosphorelay) // inferred from electronic annotation /// 0006350 // transcription // inferred from electronic annotation /// 0006355 // regulation of transcription, DNA-dependent // inferred from electronic annotation /// 0009405 // pathogenesis // inferred from electronic annotation /// 0045449 // regulation of transcription // inferred from e…	0005737 // cytoplasm // inferred from electronic annotation	0000156 // two-component response regulator activity // inferred from electronic annotation /// 0003677 // DNA binding // inferred from electronic annotation	sa_c5315s4596_a_at	sa_c5315s4596_a_at	sa_c5315s4596	sa_c5315s4596
unknown	unknown		-4.65723	-2.21947	down	unknown	sa_i10875u3 // --- // unknown // --- // ---			---	---	---	sa_i10875u3_x_at	sa_i10875u3_x_at	sa_i10875u3	sa_i10875u3
SACOL1351	SAOUHSC_01310	cls1	-4.5753	-2.19387	down	cardiolipin synthetase	1121293 // gi|1121293|ref|NC_002758.2|NC_002758.2(GI:57634611):1392321-1393840(+) Staphylococcus aureus subsp. aureus Mu50, PRODUCT=cardiolipin synthetase homolog LOCUS=SAV1317 // ncbi_bacterial // 20 // --- /// 1123990 // gi|1123990|ref|NC_002745.2|NC_002745.2(GI:29165615):1315992-1317511(+) Staphylococcus aureus subsp. aureus N315, PRODUCT=hypothetical protein LOCUS=SA1155 // ncbi_bacterial // …	COG1502: Phosphatidylserine/phosphatidylglycerophosphate/cardiolipin synthases and related enzymes	I	0008152 // metabolic process // inferred from electronic annotation /// 0008654 // phospholipid biosynthetic process // inferred from electronic annotation	0005886 // plasma membrane // inferred from electronic annotation /// 0016020 // membrane // inferred from electronic annotation /// 0016021 // integral to membrane // inferred from electronic annotation	0003824 // catalytic activity // inferred from electronic annotation /// 0016740 // transferase activity // inferred from electronic annotation /// 0016780 // phosphotransferase activity, for other substituted phosphate groups // inferred from electronic annotation	sa_c1624s9141_a_at	sa_c1624s9141_a_at	sa_c1624s9141	sa_c1624s9141
SACOL0317	SAOUHSC_00300		-4.55395	-2.18712	down	lipase precursor, interruption-N	1120278 // gi|1120278|ref|NC_002758.2|NC_002758.2(GI:57634611):365414-367491(+) Staphylococcus aureus subsp. aureus Mu50, GENE=geh PRODUCT=glycerol ester hydrolase LOCUS=SAV0320 // ncbi_bacterial // 20 // --- /// 1123088 // gi|1123088|ref|NC_002745.2|NC_002745.2(GI:29165615):365457-367534(+) Staphylococcus aureus subsp. aureus N315, GENE=geh PRODUCT=glycerol ester hydrolase LOCUS=SA0309 // ncbi_b…	COG1075: Predicted acetyltransferases and hydrolases with the alpha/beta hydrolase fold	R	0016042 // lipid catabolic process // inferred from electronic annotation	0005576 // extracellular region // inferred from electronic annotation /// 0016020 // membrane // inferred from electronic annotation	0004806 // triglyceride lipase activity // inferred from electronic annotation /// 0016787 // hydrolase activity // inferred from electronic annotation	sa_c6975s6099_a_at	sa_c6975s6099_a_at	sa_c6975s6099	sa_c6975s6099
SACOL0600	SAOUHSC_00536	ilvE	-4.52467	-2.17781	down	branched-chain amino acid aminotransferase	1120527 // gi|1120527|ref|NC_002758.2|NC_002758.2(GI:57634611):623493-624571(+) Staphylococcus aureus subsp. aureus Mu50, GENE=ilvE PRODUCT=branched-chain amino acid aminotransferase LOCUS=SAV0554 // ncbi_bacterial // 20 // --- /// 1123317 // gi|1123317|ref|NC_002745.2|NC_002745.2(GI:29165615):599247-600325(+) Staphylococcus aureus subsp. aureus N315, GENE=ilvE PRODUCT=branched-chain amino acid a…	COG115: Branched-chain amino acid aminotransferase/4-amino-4-deoxychorismate lyase	E,H	0008152 // metabolic process // inferred from electronic annotation /// 0008652 // cellular amino acid biosynthetic process // inferred from electronic annotation /// 0009081 // branched chain family amino acid metabolic process // inferred from electronic annotation /// 0009082 // branched chain family amino acid biosynthetic process // inferred from electronic annotation	---	0003824 // catalytic activity // inferred from electronic annotation /// 0004084 // branched-chain-amino-acid transaminase activity // inferred from electronic annotation /// 0008483 // transaminase activity // inferred from electronic annotation /// 0016740 // transferase activity // inferred from electronic annotation	sa_c7669s6683_a_at	sa_c7669s6683_a_at	sa_c7669s6683	sa_c7669s6683
	SAOUHSC_02171	sak	-4.43897	-2.15022	down	staphylokinase precursor	1121956 // gi|1121956|ref|NC_002758.2|NC_002758.2(GI:57634611):2086164-2086655(-) Staphylococcus aureus subsp. aureus Mu50, GENE=sak PRODUCT=staphylokinase precursor LOCUS=SAV1944 // ncbi_bacterial // 20 // --- /// 1124644 // gi|1124644|ref|NC_002745.2|NC_002745.2(GI:29165615):2009086-2009577(-) Staphylococcus aureus subsp. aureus N315, GENE=sak PRODUCT=STAPHYLOKINASE PRECURSOR LOCUS=SA1758 // nc…			---	0005576 // extracellular region // inferred from electronic annotation	0004252 // serine-type endopeptidase activity // inferred from electronic annotation	sa_c3972s9863_a_at	sa_c3972s9863_a_at	sa_c3972s9863	sa_c3972s9863
SACOL1548	SAOUHSC_01598		-4.37934	-2.13071	down	AtsA/ElaC family protein	1121479 // gi|1121479|ref|NC_002758.2|NC_002758.2(GI:57634611):1617830-1618750(-) Staphylococcus aureus subsp. aureus Mu50, LOCUS=SAV1504 // ncbi_bacterial // 20 // --- /// 1124175 // gi|1124175|ref|NC_002745.2|NC_002745.2(GI:29165615):1541418-1542338(-) Staphylococcus aureus subsp. aureus N315, PRODUCT=hypothetical protein LOCUS=SA1335 // ncbi_bacterial // 20 // --- /// 3237779 // gi|3237779|ref…	COG1234: Metal-dependent hydrolases of the beta-lactamase superfamily III	R	0008033 // tRNA processing // inferred from electronic annotation /// 0042779 // tRNA 3'-trailer cleavage // inferred from electronic annotation	---	0004518 // nuclease activity // inferred from electronic annotation /// 0004519 // endonuclease activity // inferred from electronic annotation /// 0016787 // hydrolase activity // inferred from electronic annotation /// 0016891 // endoribonuclease activity, producing 5'-phosphomonoesters // inferred from electronic annotation /// 0046872 // metal ion binding // inferred from electronic annotation	sa_c2454s2037_a_at	sa_c2454s2037_a_at	sa_c2454s2037	sa_c2454s2037
SACOL1401	SAOUHSC_01364	tyrA	-4.36815	-2.12702	down	prephenate dehydrogenase	1121340 // gi|1121340|ref|NC_002758.2|NC_002758.2(GI:57634611):1446115-1447206(-) Staphylococcus aureus subsp. aureus Mu50, GENE=tyrA PRODUCT=prephenate dehydrogenase LOCUS=SAV1365 // ncbi_bacterial // 20 // --- /// 1124036 // gi|1124036|ref|NC_002745.2|NC_002745.2(GI:29165615):1369786-1370877(-) Staphylococcus aureus subsp. aureus N315, GENE=tyrA PRODUCT=prephenate dehydrogenase LOCUS=SA1197 // …	COG287: Prephenate dehydrogenase	E	0006571 // tyrosine biosynthetic process // inferred from electronic annotation /// 0008152 // metabolic process // inferred from electronic annotation /// 0008652 // cellular amino acid biosynthetic process // inferred from electronic annotation /// 0009073 // aromatic amino acid family biosynthetic process // inferred from electronic annotation /// 0055114 // oxidation reduction // inferred fro…	---	0003824 // catalytic activity // inferred from electronic annotation /// 0004665 // prephenate dehydrogenase (NADP+) activity // inferred from electronic annotation /// 0005488 // binding // inferred from electronic annotation /// 0008977 // prephenate dehydrogenase activity // inferred from electronic annotation /// 0016491 // oxidoreductase activity // inferred from electronic annotation	sa_c1810s1538_a_at	sa_c1810s1538_a_at	sa_c1810s1538	sa_c1810s1538
SACOL2348	SAOUHSC_02630		-4.34871	-2.12059	down	drug transporter, putative	1122378 // gi|1122378|ref|NC_002758.2|NC_002758.2(GI:57634611):2478061-2478708(-) Staphylococcus aureus subsp. aureus Mu50, PRODUCT=similar to multidrug resistance protein A LOCUS=SAV2353 // ncbi_bacterial // 20 // --- /// 1125071 // gi|1125071|ref|NC_002745.2|NC_002745.2(GI:29165615):2408561-2409208(-) Staphylococcus aureus subsp. aureus N315, PRODUCT=hypothetical protein LOCUS=SA2143 // ncbi_ba…	COG1566: Multidrug resistance efflux pump	V	0009306 // protein secretion // inferred from electronic annotation	0016020 // membrane // inferred from electronic annotation	0008565 // protein transporter activity // inferred from electronic annotation	sa_c5274s4572_a_at	sa_c5274s4572_a_at	sa_c5274s4572	sa_c5274s4572
SACOL1450	SAOUHSC_01419	arlS	-4.32329	-2.11213	down	sensor histidine kinase ArlS	1121389 // gi|1121389|ref|NC_002758.2|NC_002758.2(GI:57634611):1498587-1499942(-) Staphylococcus aureus subsp. aureus Mu50, GENE=arlS PRODUCT=putative protein histidine kinase LOCUS=SAV1414 // ncbi_bacterial // 20 // --- /// 1124085 // gi|1124085|ref|NC_002745.2|NC_002745.2(GI:29165615):1422192-1423547(-) Staphylococcus aureus subsp. aureus N315, GENE=arlS PRODUCT=putative protein histidine kinas…	COG642: Signal transduction histidine kinase	T	0000160 // two-component signal transduction system (phosphorelay) // inferred from electronic annotation /// 0007165 // signal transduction // inferred from electronic annotation /// 0009405 // pathogenesis // inferred from electronic annotation /// 0016310 // phosphorylation // inferred from electronic annotation /// 0018106 // peptidyl-histidine phosphorylation // inferred from electronic anno…	0005886 // plasma membrane // inferred from electronic annotation /// 0016020 // membrane // inferred from electronic annotation /// 0016021 // integral to membrane // inferred from electronic annotation	0000155 // two-component sensor activity // inferred from electronic annotation /// 0000166 // nucleotide binding // inferred from electronic annotation /// 0004673 // protein histidine kinase activity // inferred from electronic annotation /// 0004871 // signal transducer activity // inferred from electronic annotation /// 0005524 // ATP binding // inferred from electronic annotation /// 0016301…	sa_c1996s1713_a_at	sa_c1996s1713_a_at	sa_c1996s1713	sa_c1996s1713
SACOL1123	SAOUHSC_01064	pyc	-4.24973	-2.08737	down	pyruvate carboxylase	1121091 // gi|1121091|ref|NC_002758.2|NC_002758.2(GI:57634611):1167569-1171023(+) Staphylococcus aureus subsp. aureus Mu50, GENE=pycA PRODUCT=pyruvate carboxylase LOCUS=SAV1114 // ncbi_bacterial // 20 // --- /// 1123789 // gi|1123789|ref|NC_002745.2|NC_002745.2(GI:29165615):1091241-1094695(+) Staphylococcus aureus subsp. aureus N315, GENE=pycA PRODUCT=pyruvate carboxylase LOCUS=SA0963 // ncbi_bac…	COG1038: Pyruvate carboxylase	C	0006094 // gluconeogenesis // inferred from electronic annotation /// 0008152 // metabolic process // inferred from electronic annotation	0005737 // cytoplasm // inferred from electronic annotation	0003824 // catalytic activity // inferred from electronic annotation /// 0004736 // pyruvate carboxylase activity // inferred from electronic annotation /// 0005524 // ATP binding // inferred from electronic annotation /// 0009374 // biotin binding // inferred from electronic annotation /// 0016874 // ligase activity // inferred from electronic annotation	sa_c853s654_a_at	sa_c853s654_a_at	sa_c853s654	sa_c853s654
SACOL2199	SAOUHSC_02468	budB	-4.13729	-2.04869	down	acetolactate synthase, catabolic	1122232 // gi|1122232|ref|NC_002758.2|NC_002758.2(GI:57634611):2349307-2350971(-) Staphylococcus aureus subsp. aureus Mu50, GENE=alsS PRODUCT=alpha-acetolactate synthase LOCUS=SAV2207 // ncbi_bacterial // 20 // --- /// 1124925 // gi|1124925|ref|NC_002745.2|NC_002745.2(GI:29165615):2279807-2281471(-) Staphylococcus aureus subsp. aureus N315, GENE=alsS PRODUCT=alpha-acetolactate synthase LOCUS=SA20…	COG28: Thiamine pyrophosphate-requiring enzymes [acetolactate synthase, pyruvate dehydrogenase (cytochrome), glyoxylate carboligase, phosphonopyruvate decarboxylase]	E,H	---	---	0000287 // magnesium ion binding // inferred from electronic annotation /// 0003824 // catalytic activity // inferred from electronic annotation /// 0003984 // acetolactate synthase activity // inferred from electronic annotation /// 0016740 // transferase activity // inferred from electronic annotation /// 0030976 // thiamin pyrophosphate binding // inferred from electronic annotation /// 005066…	sa_c4765s4076_a_at	sa_c4765s4076_a_at	sa_c4765s4076	sa_c4765s4076
SACOL1889	SAOUHSC_01962	hemE	-4.10708	-2.03811	down	uroporphyrinogen decarboxylase	1121816 // gi|1121816|ref|NC_002758.2|NC_002758.2(GI:57634611):1964070-1965107(-) Staphylococcus aureus subsp. aureus Mu50, GENE=hemE PRODUCT=uroporphyrinogen decarboxylase LOCUS=SAV1834 // ncbi_bacterial // 20 // --- /// 1124503 // gi|1124503|ref|NC_002745.2|NC_002745.2(GI:29165615):1886275-1887312(-) Staphylococcus aureus subsp. aureus N315, GENE=hemE PRODUCT=uroporphyrinogen decarboxylase LOCU…	COG407: Uroporphyrinogen-III decarboxylase	H	0006779 // porphyrin biosynthetic process // inferred from electronic annotation	0005737 // cytoplasm // inferred from electronic annotation	0004853 // uroporphyrinogen decarboxylase activity // inferred from electronic annotation /// 0016829 // lyase activity // inferred from electronic annotation /// 0016831 // carboxy-lyase activity // inferred from electronic annotation	sa_c3585s3067_a_at	sa_c3585s3067_a_at	sa_c3585s3067	sa_c3585s3067
SACOL2093	SAOUHSC_02338		-4.0329	-2.01182	down	hypothetical protein	1122117 // gi|1122117|ref|NC_002758.2|NC_002758.2(GI:57634611):2230812-2231045(-) Staphylococcus aureus subsp. aureus Mu50, PRODUCT=hypothetical protein LOCUS=SAV2101 // ncbi_bacterial // 20 // --- /// 1124804 // gi|1124804|ref|NC_002745.2|NC_002745.2(GI:29165615):2154380-2154613(-) Staphylococcus aureus subsp. aureus N315, PRODUCT=hypothetical protein LOCUS=SA1903 // ncbi_bacterial // 20 // --- …	COG4836: Predicted membrane protein	S	---	---	---	sa_c10165s8862_x_at	sa_c10165s8862_x_at	sa_c10165s8862	sa_c10165s8862
SACOL2211	SAOUHSC_02483		-4.02801	-2.01007	down	ABC transporter, ATP-binding protein	1122247 // gi|1122247|ref|NC_002758.2|NC_002758.2(GI:57634611):2362879-2363688(-) Staphylococcus aureus subsp. aureus Mu50, PRODUCT=similar to probable ABC transporter LOCUS=SAV2222 // ncbi_bacterial // 20 // --- /// 1124940 // gi|1124940|ref|NC_002745.2|NC_002745.2(GI:29165615):2293379-2294188(-) Staphylococcus aureus subsp. aureus N315, PRODUCT=hypothetical protein LOCUS=SA2021 // ncbi_bacteria…	COG1122: ABC-type cobalt transport system, ATPase component	P	0006810 // transport // inferred from electronic annotation /// 0006811 // ion transport // inferred from electronic annotation /// 0006824 // cobalt ion transport // inferred from electronic annotation	0005886 // plasma membrane // inferred from electronic annotation /// 0016020 // membrane // inferred from electronic annotation	0000166 // nucleotide binding // inferred from electronic annotation /// 0005524 // ATP binding // inferred from electronic annotation /// 0016787 // hydrolase activity // inferred from electronic annotation /// 0016887 // ATPase activity // inferred from electronic annotation /// 0017111 // nucleoside-triphosphatase activity // inferred from electronic annotation	sa_c5416s4682_a_at	sa_c5416s4682_a_at	sa_c5416s4682	sa_c5416s4682
SACOL0605	?		-4.0279	-2.01003	down		1120531 // gi|1120531|ref|NC_002758.2|NC_002758.2(GI:57634611):626957-627429(+) Staphylococcus aureus subsp. aureus Mu50, PRODUCT=similar to cytosine deaminase LOCUS=SAV0558 // ncbi_bacterial // 20 // --- /// 1123321 // gi|1123321|ref|NC_002745.2|NC_002745.2(GI:29165615):602711-603183(+) Staphylococcus aureus subsp. aureus N315, PRODUCT=hypothetical protein LOCUS=SA0516 // ncbi_bacterial // 20 //…			---	---	0003824 // catalytic activity // inferred from electronic annotation /// 0008270 // zinc ion binding // inferred from electronic annotation /// 0016787 // hydrolase activity // inferred from electronic annotation	sa_c7687s9277_a_at	sa_c7687s9277_a_at	sa_c7687s9277	sa_c7687s9277
SACOL0302	SAOUHSC_00282		-3.90505	-1.96534	down	branched-chain amino acid transport system II carrier protein	1120264 // gi|1120264|ref|NC_002758.2|NC_002758.2(GI:57634611):348494-349801(-) Staphylococcus aureus subsp. aureus Mu50, LOCUS=SAV0306 // ncbi_bacterial // 20 // --- /// 1123073 // gi|1123073|ref|NC_002745.2|NC_002745.2(GI:29165615):348537-349844(-) Staphylococcus aureus subsp. aureus N315, PRODUCT=hypothetical protein LOCUS=SA0294 // ncbi_bacterial // 20 // --- /// 3236948 // gi|3236948|ref|NC_…	COG1114: Branched-chain amino acid permeases	E	0015803 // branched-chain aliphatic amino acid transport // inferred from electronic annotation	0016021 // integral to membrane // inferred from electronic annotation	0015658 // branched-chain aliphatic amino acid transmembrane transporter activity // inferred from electronic annotation	sa_c6930s6051_a_at	sa_c6930s6051_a_at	sa_c6930s6051	sa_c6930s6051
SACOL0622	SAOUHSC_00558	atoB	-3.87724	-1.95503	down	acetyl-CoA acetyltransferase	1120549 // gi|1120549|ref|NC_002758.2|NC_002758.2(GI:57634611):652964-654105(+) Staphylococcus aureus subsp. aureus Mu50, GENE=vraB PRODUCT=acetyl-CoA c-acetyltransferase LOCUS=SAV0576 // ncbi_bacterial // 20 // --- /// 1123339 // gi|1123339|ref|NC_002745.2|NC_002745.2(GI:29165615):628717-629858(+) Staphylococcus aureus subsp. aureus N315, GENE=vraB PRODUCT=acetyl-CoA c-acetyltransferase LOCUS=SA…	COG183: Acetyl-CoA acetyltransferase	I	0008152 // metabolic process // inferred from electronic annotation	---	0003824 // catalytic activity // inferred from electronic annotation /// 0008415 // acyltransferase activity // inferred from electronic annotation /// 0016740 // transferase activity // inferred from electronic annotation /// 0016747 // transferase activity, transferring acyl groups other than amino-acyl groups // inferred from electronic annotation	sa_c7748s6751_a_at	sa_c7748s6751_a_at	sa_c7748s6751	sa_c7748s6751
SACOL2093	SAOUHSC_02338		-3.8383	-1.94047	down	hypothetical protein	1122117 // gi|1122117|ref|NC_002758.2|NC_002758.2(GI:57634611):2230812-2231045(-) Staphylococcus aureus subsp. aureus Mu50, PRODUCT=hypothetical protein LOCUS=SAV2101 // ncbi_bacterial // 20 // --- /// 1124804 // gi|1124804|ref|NC_002745.2|NC_002745.2(GI:29165615):2154380-2154613(-) Staphylococcus aureus subsp. aureus N315, PRODUCT=hypothetical protein LOCUS=SA1903 // ncbi_bacterial // 20 // --- …	COG4836: Predicted membrane protein	S	---	---	---	sa_c10165s8862_at	sa_c10165s8862_at	sa_c10165s8862	sa_c10165s8862
SACOL0271	SAOUHSC_00257		-3.82983	-1.93728	down	hypothetical protein	1120240 // gi|1120240|ref|NC_002758.2|NC_002758.2(GI:57634611):327029-327324(+) Staphylococcus aureus subsp. aureus Mu50, PRODUCT=hypothetical protein LOCUS=SAV0282 // ncbi_bacterial // 18 // --- /// 1123050 // gi|1123050|ref|NC_002745.2|NC_002745.2(GI:29165615):327072-327367(+) Staphylococcus aureus subsp. aureus N315, PRODUCT=hypothetical protein LOCUS=SA0271 // ncbi_bacterial // 18 // --- /// …	COG4842: Uncharacterized protein conserved in bacteria	S	0009405 // pathogenesis // inferred from electronic annotation	0005576 // extracellular region // inferred from electronic annotation	---	sa_c9261s8106_at	sa_c9261s8106_at	sa_c9261s8106	sa_c9261s8106
SACOL1451	SAOUHSC_01420	arlR	-3.77125	-1.91504	down	DNA-binding response regulator ArlR	1121390 // gi|1121390|ref|NC_002758.2|NC_002758.2(GI:57634611):1499939-1500598(-) Staphylococcus aureus subsp. aureus Mu50, GENE=truncated-arlR PRODUCT=truncated (putative response regulator) LOCUS=SAV1415 // ncbi_bacterial // 20 // --- /// 1124086 // gi|1124086|ref|NC_002745.2|NC_002745.2(GI:29165615):1423786-1424187(-) Staphylococcus aureus subsp. aureus N315, PRODUCT=truncated (putative respon…	COG745: Response regulators consisting of a CheY-like receiver domain and a winged-helix DNA-binding domain	T,K	0000160 // two-component signal transduction system (phosphorelay) // inferred from electronic annotation /// 0006350 // transcription // inferred from electronic annotation /// 0006355 // regulation of transcription, DNA-dependent // inferred from electronic annotation /// 0009405 // pathogenesis // inferred from electronic annotation /// 0045449 // regulation of transcription // inferred from e…	0005622 // intracellular // inferred from electronic annotation /// 0005737 // cytoplasm // inferred from electronic annotation	0000156 // two-component response regulator activity // inferred from electronic annotation /// 0003677 // DNA binding // inferred from electronic annotation	sa_c2008s9411_a_at	sa_c2008s9411_a_at	sa_c2008s9411	sa_c2008s9411
SACOL1541	SAOUHSC_01592		-3.7547	-1.9087	down	transcriptional regulator, Fur family	1121473 // gi|1121473|ref|NC_002758.2|NC_002758.2(GI:57634611):1613449-1613898(-) Staphylococcus aureus subsp. aureus Mu50, PRODUCT=ferric uptake regulator homolog LOCUS=SAV1498 // ncbi_bacterial // 20 // --- /// 1124169 // gi|1124169|ref|NC_002745.2|NC_002745.2(GI:29165615):1537037-1537486(-) Staphylococcus aureus subsp. aureus N315, PRODUCT=hypothetical protein LOCUS=SA1329 // ncbi_bacterial //…	COG735: Fe2+/Zn2+ uptake regulation proteins	P	0006355 // regulation of transcription, DNA-dependent // inferred from electronic annotation	---	0003700 // sequence-specific DNA binding transcription factor activity // inferred from electronic annotation	sa_c9706s8463_a_at	sa_c9706s8463_a_at	sa_c9706s8463	sa_c9706s8463
SACOL0882	SAOUHSC_00842		-3.75232	-1.90778	down	ABC transporter, ATP-binding protein	1120812 // gi|1120812|ref|NC_002758.2|NC_002758.2(GI:57634611):907401-908428(+) Staphylococcus aureus subsp. aureus Mu50, PRODUCT=ABC transporter ATP-binding protein homolog LOCUS=SAV0837 // ncbi_bacterial // 20 // --- /// 1123584 // gi|1123584|ref|NC_002745.2|NC_002745.2(GI:29165615):875597-876624(+) Staphylococcus aureus subsp. aureus N315, PRODUCT=hypothetical protein LOCUS=SA0769 // ncbi_bact…	COG1135: ABC-type metal ion transport system, ATPase component	P	0006810 // transport // inferred from electronic annotation /// 0006865 // amino acid transport // inferred from electronic annotation /// 0015821 // methionine transport // inferred from electronic annotation	0005886 // plasma membrane // inferred from electronic annotation /// 0016020 // membrane // inferred from electronic annotation	0000166 // nucleotide binding // inferred from electronic annotation /// 0005524 // ATP binding // inferred from electronic annotation /// 0015424 // amino acid-transporting ATPase activity // inferred from electronic annotation /// 0016787 // hydrolase activity // inferred from electronic annotation /// 0016887 // ATPase activity // inferred from electronic annotation /// 0017111 // nucleoside-t…	sa_c5431s4700_a_at	sa_c5431s4700_a_at	sa_c5431s4700	sa_c5431s4700
SACOL2575	SAOUHSC_02876		-3.74988	-1.90684	down	aminotransferase, class I	1122585 // gi|1122585|ref|NC_002758.2|NC_002758.2(GI:57634611):2707052-2708206(-) Staphylococcus aureus subsp. aureus Mu50, PRODUCT=N-succinyldiaminopimelate aminotransferase LOCUS=SAV2560 // ncbi_bacterial // 20 // --- /// 1125275 // gi|1125275|ref|NC_002745.2|NC_002745.2(GI:29165615):2636626-2637780(-) Staphylococcus aureus subsp. aureus N315, PRODUCT=hypothetical protein LOCUS=SA2347 // ncbi_b…	COG436: Aspartate/tyrosine/aromatic aminotransferase	E	0009058 // biosynthetic process // inferred from electronic annotation	---	0003824 // catalytic activity // inferred from electronic annotation /// 0008483 // transaminase activity // inferred from electronic annotation /// 0016740 // transferase activity // inferred from electronic annotation /// 0016769 // transferase activity, transferring nitrogenous groups // inferred from electronic annotation /// 0016847 // 1-aminocyclopropane-1-carboxylate synthase activity // i…	sa_c6224s5400_a_at	sa_c6224s5400_a_at	sa_c6224s5400	sa_c6224s5400
SACOL1550	SAOUHSC_01600		-3.74675	-1.90564	down	transcriptional regulator, AraC family	1121481 // gi|1121481|ref|NC_002758.2|NC_002758.2(GI:57634611):1620776-1621644(+) Staphylococcus aureus subsp. aureus Mu50, LOCUS=SAV1506 // ncbi_bacterial // 20 // --- /// 1124177 // gi|1124177|ref|NC_002745.2|NC_002745.2(GI:29165615):1544364-1545232(+) Staphylococcus aureus subsp. aureus N315, PRODUCT=hypothetical protein LOCUS=SA1337 // ncbi_bacterial // 20 // --- /// 3237556 // gi|3237556|ref…	COG2207: AraC-type DNA-binding domain-containing proteins	K	0045449 // regulation of transcription // inferred from electronic annotation	---	0003677 // DNA binding // inferred from electronic annotation	sa_c9694s8452_a_at	sa_c9694s8452_a_at	sa_c9694s8452	sa_c9694s8452
SACOL2390	SAOUHSC_02676		-3.68892	-1.8832	down	sensory box histidine kinase, putative	1122417 // gi|1122417|ref|NC_002758.2|NC_002758.2(GI:57634611):2519415-2520449(-) Staphylococcus aureus subsp. aureus Mu50, LOCUS=SAV2392 // ncbi_bacterial // 20 // --- /// 1125108 // gi|1125108|ref|NC_002745.2|NC_002745.2(GI:29165615):2448396-2449430(-) Staphylococcus aureus subsp. aureus N315, PRODUCT=hypothetical protein LOCUS=SA2180 // ncbi_bacterial // 20 // --- /// 3236207 // gi|3236207|ref…	COG4585: Signal transduction histidine kinase	T	0000160 // two-component signal transduction system (phosphorelay) // inferred from electronic annotation /// 0007165 // signal transduction // inferred from electronic annotation /// 0016310 // phosphorylation // inferred from electronic annotation /// 0018106 // peptidyl-histidine phosphorylation // inferred from electronic annotation	0005737 // cytoplasm // inferred from electronic annotation /// 0016021 // integral to membrane // inferred from electronic annotation	0000155 // two-component sensor activity // inferred from electronic annotation /// 0000166 // nucleotide binding // inferred from electronic annotation /// 0004673 // protein histidine kinase activity // inferred from electronic annotation /// 0005506 // iron ion binding // inferred from electronic annotation /// 0005524 // ATP binding // inferred from electronic annotation /// 0016301 // kinase…	sa_c5548s4804_a_at	sa_c5548s4804_a_at	sa_c5548s4804	sa_c5548s4804
SACOL1410	SAOUHSC_01373	femA	-3.68356	-1.8811	down	femA protein	1121349 // gi|1121349|ref|NC_002758.2|NC_002758.2(GI:57634611):1455532-1456796(+) Staphylococcus aureus subsp. aureus Mu50, GENE=femA LOCUS=SAV1374 // ncbi_bacterial // 20 // --- /// 1124045 // gi|1124045|ref|NC_002745.2|NC_002745.2(GI:29165615):1379203-1380467(+) Staphylococcus aureus subsp. aureus N315, GENE=femA LOCUS=SA1206 // ncbi_bacterial // 20 // --- /// 3236169 // gi|3236169|ref|NC_00295…	COG2348: Uncharacterized protein involved in methicillin resistance	V	0007047 // cellular cell wall organization // inferred from electronic annotation /// 0008360 // regulation of cell shape // inferred from electronic annotation /// 0009252 // peptidoglycan biosynthetic process // inferred from electronic annotation /// 0046677 // response to antibiotic // inferred from electronic annotation	0005737 // cytoplasm // inferred from electronic annotation	0000166 // nucleotide binding // inferred from electronic annotation /// 0008415 // acyltransferase activity // inferred from electronic annotation /// 0016740 // transferase activity // inferred from electronic annotation	sa_c1848s1571_a_at	sa_c1848s1571_a_at	sa_c1848s1571	sa_c1848s1571
SACOL0883	SAOUHSC_00843		-3.66526	-1.87392	down	ABC transporter, permease protein	1120813 // gi|1120813|ref|NC_002758.2|NC_002758.2(GI:57634611):908419-909116(+) Staphylococcus aureus subsp. aureus Mu50, LOCUS=SAV0838 // ncbi_bacterial // 20 // --- /// 1123585 // gi|1123585|ref|NC_002745.2|NC_002745.2(GI:29165615):876615-877312(+) Staphylococcus aureus subsp. aureus N315, PRODUCT=hypothetical protein LOCUS=SA0770 // ncbi_bacterial // 20 // --- /// 3238371 // gi|3238371|ref|NC_…	COG2011: ABC-type metal ion transport system, permease component	P	0006810 // transport // inferred from electronic annotation	0005886 // plasma membrane // inferred from electronic annotation /// 0016020 // membrane // inferred from electronic annotation /// 0016021 // integral to membrane // inferred from electronic annotation	0005215 // transporter activity // inferred from electronic annotation	sa_c8512s7471_a_at	sa_c8512s7471_a_at	sa_c8512s7471	sa_c8512s7471
SACOL1017	?		-3.63918	-1.86361	down	hypothetical protein	1120987 // gi|1120987|ref|NC_002758.2|NC_002758.2(GI:57634611):1061285-1062370(-) Staphylococcus aureus subsp. aureus Mu50, PRODUCT=hypothetical protein LOCUS=SAV1012 // ncbi_bacterial // 20 // --- /// 1123687 // gi|1123687|ref|NC_002745.2|NC_002745.2(GI:29165615):985001-986086(-) Staphylococcus aureus subsp. aureus N315, PRODUCT=hypothetical protein LOCUS=SA0870 // ncbi_bacterial // 20 // --- //…	COG628: Predicted permease	?	---	---	---	sa_c429s262_a_at	sa_c429s262_a_at	sa_c429s262	sa_c429s262
SACOL0566	SAOUHSC_00501	nupC	-3.6222	-1.85687	down	nucleoside permease NupC	1120494 // gi|1120494|ref|NC_002758.2|NC_002758.2(GI:57634611):583503-584717(-) Staphylococcus aureus subsp. aureus Mu50, GENE=nupC PRODUCT=pyrimidine nucleoside transport protein LOCUS=SAV0521 // ncbi_bacterial // 20 // --- /// 1123283 // gi|1123283|ref|NC_002745.2|NC_002745.2(GI:29165615):559257-560471(-) Staphylococcus aureus subsp. aureus N315, GENE=nupC PRODUCT=pyrimidine nucleoside transpor…	COG1972: Nucleoside permease	F	0006810 // transport // inferred from electronic annotation	0016020 // membrane // inferred from electronic annotation	0005415 // nucleoside:sodium symporter activity // inferred from electronic annotation	sa_c8803s7743_a_at	sa_c8803s7743_a_at	sa_c8803s7743	sa_c8803s7743
SACOL0323	SAOUHSC_02081		-3.59994	-1.84797	down	hypothetical protein	3236937 // gi|3236937|ref|NC_002951.2|NC_002951.2(GI:57650036):358450-358760(+) Staphylococcus aureus subsp. aureus COL, PRODUCT=hypothetical protein LOCUS=SACOL0323 // ncbi_bacterial // 20 // ---			---	---	---	sa_c10439s10876_at	sa_c10439s10876_at	sa_c10439s10876	sa_c10439s10876
SACOL0135	SAOUHSC_00113		-3.59573	-1.84628	down	alcohol dehydrogenase, iron-containing	1120107 // gi|1120107|ref|NC_002758.2|NC_002758.2(GI:57634611):164417-167028(+) Staphylococcus aureus subsp. aureus Mu50, GENE=adhE PRODUCT=alcohol-acetaldehyde dehydrogenase LOCUS=SAV0148 // ncbi_bacterial // 20 // --- /// 1122918 // gi|1122918|ref|NC_002745.2|NC_002745.2(GI:29165615):164456-167067(+) Staphylococcus aureus subsp. aureus N315, GENE=adhE PRODUCT=alcohol-acetaldehyde dehydrogenase …	COG1012: NAD-dependent aldehyde dehydrogenases	C	0006066 // alcohol metabolic process // inferred from electronic annotation /// 0008152 // metabolic process // inferred from electronic annotation /// 0015976 // carbon utilization // inferred from electronic annotation /// 0055114 // oxidation reduction // inferred from electronic annotation	---	0004022 // alcohol dehydrogenase (NAD) activity // inferred from electronic annotation /// 0008774 // acetaldehyde dehydrogenase (acetylating) activity // inferred from electronic annotation /// 0016491 // oxidoreductase activity // inferred from electronic annotation /// 0046872 // metal ion binding // inferred from electronic annotation	sa_c2323s1970_a_at	sa_c2323s1970_a_at	sa_c2323s1970	sa_c2323s1970
SACOL2391	SAOUHSC_02677		-3.5197	-1.81545	down	hypothetical protein	1122418 // gi|1122418|ref|NC_002758.2|NC_002758.2(GI:57634611):2520473-2520925(-) Staphylococcus aureus subsp. aureus Mu50, PRODUCT=hypothetical protein LOCUS=SAV2393 // ncbi_bacterial // 20 // --- /// 1125109 // gi|1125109|ref|NC_002745.2|NC_002745.2(GI:29165615):2449454-2449906(-) Staphylococcus aureus subsp. aureus N315, PRODUCT=hypothetical protein LOCUS=SA2181 // ncbi_bacterial // 20 // --- …			---	---	---	sa_c5556s4813_a_at	sa_c5556s4813_a_at	sa_c5556s4813	sa_c5556s4813
SACOL2563	SAOUHSC_02862		-3.43752	-1.78137	down	ATP-dependent Clp protease, ATP-binding subunit ClpC	1122573 // gi|1122573|ref|NC_002758.2|NC_002758.2(GI:57634611):2691440-2693547(+) Staphylococcus aureus subsp. aureus Mu50, GENE=clpL PRODUCT=ATP-dependent Clp proteinase chain LOCUS=SAV2548 // ncbi_bacterial // 20 // --- /// 1125263 // gi|1125263|ref|NC_002745.2|NC_002745.2(GI:29165615):2621014-2623121(+) Staphylococcus aureus subsp. aureus N315, GENE=clpL PRODUCT=ATP-dependent Clp proteinase ch…	COG542: ATPases with chaperone activity, ATP-binding subunit	O	0006289 // nucleotide-excision repair // inferred from electronic annotation	---	0000166 // nucleotide binding // inferred from electronic annotation /// 0003677 // DNA binding // inferred from electronic annotation /// 0004518 // nuclease activity // inferred from electronic annotation /// 0005524 // ATP binding // inferred from electronic annotation /// 0017111 // nucleoside-triphosphatase activity // inferred from electronic annotation	sa_c6173s5353_a_at	sa_c6173s5353_a_at	sa_c6173s5353	sa_c6173s5353
SACOL1210	SAOUHSC_01164	pyrR	-3.42932	-1.77792	down	pyrimidine operon regulatory protein	1121175 // gi|1121175|ref|NC_002758.2|NC_002758.2(GI:57634611):1254111-1254640(+) Staphylococcus aureus subsp. aureus Mu50, GENE=pyrR PRODUCT=pyrimidine regulatory protein PyrR LOCUS=SAV1198 // ncbi_bacterial // 20 // --- /// 1123872 // gi|1123872|ref|NC_002745.2|NC_002745.2(GI:29165615):1177782-1178311(+) Staphylococcus aureus subsp. aureus N315, GENE=pyrR PRODUCT=pyrimidine regulatory protein P…	COG2065: Pyrimidine operon attenuation protein/uracil phosphoribosyltransferase	F	0006350 // transcription // inferred from electronic annotation /// 0006353 // transcription termination // inferred from electronic annotation /// 0009116 // nucleoside metabolic process // inferred from electronic annotation /// 0045449 // regulation of transcription // inferred from electronic annotation	---	0003723 // RNA binding // inferred from electronic annotation /// 0004845 // uracil phosphoribosyltransferase activity // inferred from electronic annotation /// 0016740 // transferase activity // inferred from electronic annotation /// 0016757 // transferase activity, transferring glycosyl groups // inferred from electronic annotation	sa_c1147s928_a_at	sa_c1147s928_a_at	sa_c1147s928	sa_c1147s928
SACOL2421	SAOUHSC_02709	hlgC	-3.40322	-1.7669	down	gamma hemolysin, component C	1122445 // gi|1122445|ref|NC_002758.2|NC_002758.2(GI:57634611):2550601-2551550(+) Staphylococcus aureus subsp. aureus Mu50, GENE=hlgC PRODUCT=gamma-hemolysin component C LOCUS=SAV2420 // ncbi_bacterial // 20 // --- /// 1125136 // gi|1125136|ref|NC_002745.2|NC_002745.2(GI:29165615):2479421-2480370(+) Staphylococcus aureus subsp. aureus N315, GENE=hlgC PRODUCT=gamma-hemolysin component C LOCUS=SA22…			0009405 // pathogenesis // inferred from electronic annotation /// 0019835 // cytolysis // inferred from electronic annotation /// 0044179 // hemolysis of cells in other organism // inferred from electronic annotation /// 0051715 // cytolysis of cells of another organism // inferred from electronic annotation	0005576 // extracellular region // inferred from electronic annotation	---	sa_c5664s4917_a_at	sa_c5664s4917_a_at	sa_c5664s4917	sa_c5664s4917
SACOL1546	SAOUHSC_01597	proC	-3.39141	-1.76189	down	pyrroline-5-carboxylate reductase	1121478 // gi|1121478|ref|NC_002758.2|NC_002758.2(GI:57634611):1616911-1617728(+) Staphylococcus aureus subsp. aureus Mu50, PRODUCT=putative pyrroline-5-carboxylate reductase LOCUS=SAV1503 // ncbi_bacterial // 20 // --- /// 1124174 // gi|1124174|ref|NC_002745.2|NC_002745.2(GI:29165615):1540499-1541316(+) Staphylococcus aureus subsp. aureus N315, PRODUCT=hypothetical protein LOCUS=SA1334 // ncbi_b…	COG345: Pyrroline-5-carboxylate reductase	E	0006561 // proline biosynthetic process // inferred from electronic annotation /// 0008152 // metabolic process // inferred from electronic annotation /// 0008652 // cellular amino acid biosynthetic process // inferred from electronic annotation /// 0055114 // oxidation reduction // inferred from electronic annotation	0005737 // cytoplasm // inferred from electronic annotation	0003824 // catalytic activity // inferred from electronic annotation /// 0004735 // pyrroline-5-carboxylate reductase activity // inferred from electronic annotation /// 0005488 // binding // inferred from electronic annotation /// 0016491 // oxidoreductase activity // inferred from electronic annotation	sa_c9702s8459_a_at	sa_c9702s8459_a_at	sa_c9702s8459	sa_c9702s8459
SACOL1908	SAOUHSC_01983	fumC	-3.38665	-1.75986	down	fumarate hydratase, class II	1121833 // gi|1121833|ref|NC_002758.2|NC_002758.2(GI:57634611):1983314-1984699(-) Staphylococcus aureus subsp. aureus Mu50, GENE=citG PRODUCT=fumarate hydratase, class-II LOCUS=SAV1851 // ncbi_bacterial // 20 // --- /// 1124520 // gi|1124520|ref|NC_002745.2|NC_002745.2(GI:29165615):1905519-1906904(-) Staphylococcus aureus subsp. aureus N315, GENE=citG PRODUCT=fumarate hydratase, class-II LOCUS=SA…	COG114: Fumarase	C	0006099 // tricarboxylic acid cycle // inferred from electronic annotation /// 0006106 // fumarate metabolic process // inferred from electronic annotation	0005737 // cytoplasm // inferred from electronic annotation /// 0045239 // tricarboxylic acid cycle enzyme complex // inferred from electronic annotation	0003824 // catalytic activity // inferred from electronic annotation /// 0004333 // fumarate hydratase activity // inferred from electronic annotation /// 0016829 // lyase activity // inferred from electronic annotation	sa_c3637s3116_a_at	sa_c3637s3116_a_at	sa_c3637s3116	sa_c3637s3116
SACOL1058	SAOUHSC_00989		-3.37803	-1.75618	down	aminotransferase, class I	1121026 // gi|1121026|ref|NC_002758.2|NC_002758.2(GI:57634611):1099531-1100685(-) Staphylococcus aureus subsp. aureus Mu50, PRODUCT=HisC homolog LOCUS=SAV1049 // ncbi_bacterial // 20 // --- /// 1123725 // gi|1123725|ref|NC_002745.2|NC_002745.2(GI:29165615):1023203-1024357(-) Staphylococcus aureus subsp. aureus N315, PRODUCT=hypothetical protein LOCUS=SA0902 // ncbi_bacterial // 20 // --- /// 3236…	COG436: Aspartate/tyrosine/aromatic aminotransferase	E	0009058 // biosynthetic process // inferred from electronic annotation	---	0003824 // catalytic activity // inferred from electronic annotation /// 0008483 // transaminase activity // inferred from electronic annotation /// 0016740 // transferase activity // inferred from electronic annotation /// 0016769 // transferase activity, transferring nitrogenous groups // inferred from electronic annotation /// 0016847 // 1-aminocyclopropane-1-carboxylate synthase activity // i…	sa_c574s400_a_at	sa_c574s400_a_at	sa_c574s400	sa_c574s400
SACOL2092	SAOUHSC_02337	murAA	-3.36632	-1.75117	down	UDP-N-acetylglucosamine 1-carboxyvinyltransferase 1	1122116 // gi|1122116|ref|NC_002758.2|NC_002758.2(GI:57634611):2229436-2230701(-) Staphylococcus aureus subsp. aureus Mu50, GENE=murA LOCUS=SAV2099 // ncbi_bacterial // 20 // --- /// 1124803 // gi|1124803|ref|NC_002745.2|NC_002745.2(GI:29165615):2153004-2154269(-) Staphylococcus aureus subsp. aureus N315, GENE=murA LOCUS=SA1902 // ncbi_bacterial // 20 // --- /// 3238693 // gi|3238693|ref|NC_00295…	COG766: UDP-N-acetylglucosamine enolpyruvyl transferase	M	0007047 // cellular cell wall organization // inferred from electronic annotation /// 0007049 // cell cycle // inferred from electronic annotation /// 0008360 // regulation of cell shape // inferred from electronic annotation /// 0009252 // peptidoglycan biosynthetic process // inferred from electronic annotation /// 0019277 // UDP-N-acetylgalactosamine biosynthetic process // inferred from elect…	0005737 // cytoplasm // inferred from electronic annotation	0003824 // catalytic activity // inferred from electronic annotation /// 0008760 // UDP-N-acetylglucosamine 1-carboxyvinyltransferase activity // inferred from electronic annotation /// 0016740 // transferase activity // inferred from electronic annotation /// 0016765 // transferase activity, transferring alkyl or aryl (other than methyl) groups // inferred from electronic annotation	sa_c4407s9274_a_at	sa_c4407s9274_a_at	sa_c4407s9274	sa_c4407s9274
SACOL2322	SAOUHSC_02605		-3.36246	-1.74952	down	peptidase, M20/M25/M40 family	1122354 // gi|1122354|ref|NC_002758.2|NC_002758.2(GI:57634611):2453246-2454367(-) Staphylococcus aureus subsp. aureus Mu50, PRODUCT=similar to amino acid amidohydrolase LOCUS=SAV2329 // ncbi_bacterial // 20 // --- /// 1125047 // gi|1125047|ref|NC_002745.2|NC_002745.2(GI:29165615):2383746-2384867(-) Staphylococcus aureus subsp. aureus N315, PRODUCT=hypothetical protein LOCUS=SA2120 // ncbi_bacteri…	COG1473: Metal-dependent amidase/aminoacylase/carboxypeptidase	R	0008152 // metabolic process // inferred from electronic annotation	---	0005515 // protein binding // inferred from electronic annotation /// 0016787 // hydrolase activity // inferred from electronic annotation	sa_c5176s4476_a_at	sa_c5176s4476_a_at	sa_c5176s4476	sa_c5176s4476
SACOL1878	SAOUHSC_01953	epiA	-3.31463	-1.72885	down	lantibiotic epidermin precursor EpiA	3237579 // gi|3237579|ref|NC_002951.2|NC_002951.2(GI:57650036):1931885-1932028(-) Staphylococcus aureus subsp. aureus COL, GENE=epiA PRODUCT=lantibiotic epidermin precursor EpiA LOCUS=SACOL1878 // ncbi_bacterial // 20 // ---			0050830 // defense response to Gram-positive bacterium // inferred from electronic annotation	---	---	sa_c10378s10772_x_at	sa_c10378s10772_x_at	sa_c10378s10772	sa_c10378s10772
SACOL2092	SAOUHSC_02337	murAA	-3.30651	-1.72531	down	UDP-N-acetylglucosamine 1-carboxyvinyltransferase 1	1122116 // gi|1122116|ref|NC_002758.2|NC_002758.2(GI:57634611):2229436-2230701(-) Staphylococcus aureus subsp. aureus Mu50, GENE=murA LOCUS=SAV2099 // ncbi_bacterial // 20 // --- /// 1124803 // gi|1124803|ref|NC_002745.2|NC_002745.2(GI:29165615):2153004-2154269(-) Staphylococcus aureus subsp. aureus N315, GENE=murA LOCUS=SA1902 // ncbi_bacterial // 20 // --- /// 3238693 // gi|3238693|ref|NC_00295…	COG766: UDP-N-acetylglucosamine enolpyruvyl transferase	M	0007047 // cellular cell wall organization // inferred from electronic annotation /// 0007049 // cell cycle // inferred from electronic annotation /// 0008360 // regulation of cell shape // inferred from electronic annotation /// 0009252 // peptidoglycan biosynthetic process // inferred from electronic annotation /// 0019277 // UDP-N-acetylgalactosamine biosynthetic process // inferred from elect…	0005737 // cytoplasm // inferred from electronic annotation	0003824 // catalytic activity // inferred from electronic annotation /// 0008760 // UDP-N-acetylglucosamine 1-carboxyvinyltransferase activity // inferred from electronic annotation /// 0016740 // transferase activity // inferred from electronic annotation /// 0016765 // transferase activity, transferring alkyl or aryl (other than methyl) groups // inferred from electronic annotation	sa_c10679s11130cv_s_at	sa_c10679s11130cv_s_at	sa_c10679s11130cv	sa_c10679s11130cv
SACOL0922	SAOUHSC_00855		-3.30309	-1.72382	down	hypothetical protein	1120895 // gi|1120895|ref|NC_002758.2|NC_002758.2(GI:57634611):963983-965052(+) Staphylococcus aureus subsp. aureus Mu50, PRODUCT=probable 2-nitropropane dioxygenase LOCUS=SAV0920 // ncbi_bacterial // 18 // --- /// 1123596 // gi|1123596|ref|NC_002745.2|NC_002745.2(GI:29165615):887699-888768(+) Staphylococcus aureus subsp. aureus N315, PRODUCT=hypothetical protein LOCUS=SA0781 // ncbi_bacterial //…	COG2070: Dioxygenases related to 2-nitropropane dioxygenase	R	0008152 // metabolic process // inferred from electronic annotation /// 0055114 // oxidation reduction // inferred from electronic annotation	---	0003824 // catalytic activity // inferred from electronic annotation /// 0004497 // monooxygenase activity // inferred from electronic annotation /// 0016491 // oxidoreductase activity // inferred from electronic annotation /// 0016702 // oxidoreductase activity, acting on single donors with incorporation of molecular oxygen, incorporation of two atoms of oxygen // inferred from electronic annota…	sa_c8552s7512_a_at	sa_c8552s7512_a_at	sa_c8552s7512	sa_c8552s7512
SACOL0944	SAOUHSC_00878		-3.29339	-1.71957	down	NADH dehydrogenase	1120916 // gi|1120916|ref|NC_002758.2|NC_002758.2(GI:57634611):982256-983466(+) Staphylococcus aureus subsp. aureus Mu50, PRODUCT=putative NADH dehydrogenase LOCUS=SAV0941 // ncbi_bacterial // 20 // --- /// 1123617 // gi|1123617|ref|NC_002745.2|NC_002745.2(GI:29165615):905972-907182(+) Staphylococcus aureus subsp. aureus N315, PRODUCT=hypothetical protein LOCUS=SA0802 // ncbi_bacterial // 20 // -…	COG1252: NADH dehydrogenase, FAD-containing subunit	C	0055114 // oxidation reduction // inferred from electronic annotation	---	0016491 // oxidoreductase activity // inferred from electronic annotation /// 0050660 // FAD or FADH2 binding // inferred from electronic annotation	sa_c8625s7576_a_at	sa_c8625s7576_a_at	sa_c8625s7576	sa_c8625s7576
SACOL0870	SAOUHSC_00828		-3.28648	-1.71654	down	LysE/YggA family protein	1120800 // gi|1120800|ref|NC_002758.2|NC_002758.2(GI:57634611):899541-900158(-) Staphylococcus aureus subsp. aureus Mu50, PRODUCT=similar to transporter, LysE family LOCUS=SAV0825 // ncbi_bacterial // 20 // --- /// 1123565 // gi|1123565|ref|NC_002745.2|NC_002745.2(GI:29165615):861025-861642(-) Staphylococcus aureus subsp. aureus N315, PRODUCT=hypothetical protein LOCUS=SA0753 // ncbi_bacterial //…	COG1279: Lysine efflux permease	R	0006865 // amino acid transport // inferred from electronic annotation	0005886 // plasma membrane // inferred from electronic annotation /// 0016020 // membrane // inferred from electronic annotation /// 0016021 // integral to membrane // inferred from electronic annotation	---	sa_c6027s5223_a_at	sa_c6027s5223_a_at	sa_c6027s5223	sa_c6027s5223
SACOL1360	SAOUHSC_01319		-3.27663	-1.71221	down	aspartate kinase	1121303 // gi|1121303|ref|NC_002758.2|NC_002758.2(GI:57634611):1400248-1401630(-) Staphylococcus aureus subsp. aureus Mu50, PRODUCT=aspartate kinase LOCUS=SAV1327 // ncbi_bacterial // 20 // --- /// 1123999 // gi|1123999|ref|NC_002745.2|NC_002745.2(GI:29165615):1323919-1325301(-) Staphylococcus aureus subsp. aureus N315, PRODUCT=aspartate kinase LOCUS=SA1163 // ncbi_bacterial // 20 // --- /// 3237…	COG527: Aspartokinases	E	0008152 // metabolic process // inferred from electronic annotation /// 0008652 // cellular amino acid biosynthetic process // inferred from electronic annotation	---	0004072 // aspartate kinase activity // inferred from electronic annotation /// 0016301 // kinase activity // inferred from electronic annotation /// 0016597 // amino acid binding // inferred from electronic annotation /// 0016740 // transferase activity // inferred from electronic annotation	sa_c9581s8342_a_at	sa_c9581s8342_a_at	sa_c9581s8342	sa_c9581s8342
SACOL1419	SAOUHSC_01383		-3.26451	-1.70687	down	oligoendopeptidase F, putative	1121359 // gi|1121359|ref|NC_002758.2|NC_002758.2(GI:57634611):1464865-1466681(+) Staphylococcus aureus subsp. aureus Mu50, PRODUCT=similar to oligoendopeptidase LOCUS=SAV1384 // ncbi_bacterial // 20 // --- /// 1124055 // gi|1124055|ref|NC_002745.2|NC_002745.2(GI:29165615):1388536-1390352(+) Staphylococcus aureus subsp. aureus N315, PRODUCT=hypothetical protein LOCUS=SA1216 // ncbi_bacterial // 2…		E	0006508 // proteolysis // inferred from electronic annotation	---	0004222 // metalloendopeptidase activity // inferred from electronic annotation /// 0008237 // metallopeptidase activity // inferred from electronic annotation /// 0008270 // zinc ion binding // inferred from electronic annotation	sa_c1880s1603_a_at	sa_c1880s1603_a_at	sa_c1880s1603	sa_c1880s1603
SACOL2043	SAOUHSC_02282	ilvB	-3.24671	-1.69898	down	acetolactate synthase, large subunit, biosynthetic type	1122066 // gi|1122066|ref|NC_002758.2|NC_002758.2(GI:57634611):2175740-2177511(+) Staphylococcus aureus subsp. aureus Mu50, GENE=ilvB PRODUCT=acetolactate synthase large subunit LOCUS=SAV2054 // ncbi_bacterial // 20 // --- /// 1124753 // gi|1124753|ref|NC_002745.2|NC_002745.2(GI:29165615):2099307-2101078(+) Staphylococcus aureus subsp. aureus N315, GENE=ilvB PRODUCT=acetolactate synthase large su…	COG28: Thiamine pyrophosphate-requiring enzymes [acetolactate synthase, pyruvate dehydrogenase (cytochrome), glyoxylate carboligase, phosphonopyruvate decarboxylase]	E,H	0008652 // cellular amino acid biosynthetic process // inferred from electronic annotation /// 0009082 // branched chain family amino acid biosynthetic process // inferred from electronic annotation	---	0000287 // magnesium ion binding // inferred from electronic annotation /// 0003824 // catalytic activity // inferred from electronic annotation /// 0003984 // acetolactate synthase activity // inferred from electronic annotation /// 0016740 // transferase activity // inferred from electronic annotation /// 0030976 // thiamin pyrophosphate binding // inferred from electronic annotation /// 004687…	sa_c4213s3565_a_at	sa_c4213s3565_a_at	sa_c4213s3565	sa_c4213s3565
SACOL1936	SAOUHSC_02091		-3.24223	-1.69699	down	cytosolic long-chain acyl-CoA thioester hydrolase family protein	1121891 // gi|1121891|ref|NC_002758.2|NC_002758.2(GI:57634611):2019957-2020487(-) Staphylococcus aureus subsp. aureus Mu50, PRODUCT=hypothetical protein LOCUS=SAV1878 // ncbi_bacterial // 19 // --- /// 1124578 // gi|1124578|ref|NC_002745.2|NC_002745.2(GI:29165615):1942162-1942692(-) Staphylococcus aureus subsp. aureus N315, PRODUCT=hypothetical protein LOCUS=SA1694 // ncbi_bacterial // 19 // --- …	COG1607: Acyl-CoA hydrolase	I	---	---	0016787 // hydrolase activity // inferred from electronic annotation	sa_c3712s3190_a_at	sa_c3712s3190_a_at	sa_c3712s3190	sa_c3712s3190
SACOL1321	SAOUHSC_01278	glpD	-3.21711	-1.68577	down	aerobic glycerol-3-phosphate dehydrogenase	1121278 // gi|1121278|ref|NC_002758.2|NC_002758.2(GI:57634611):1375572-1377295(+) Staphylococcus aureus subsp. aureus Mu50, GENE=glpD PRODUCT=aerobic glycerol-3-phosphate dehydrogenase LOCUS=SAV1302 // ncbi_bacterial // 20 // --- /// 1123975 // gi|1123975|ref|NC_002745.2|NC_002745.2(GI:29165615):1299243-1300966(+) Staphylococcus aureus subsp. aureus N315, GENE=glpD PRODUCT=aerobic glycerol-3-phos…	COG578: Glycerol-3-phosphate dehydrogenase	C	0006071 // glycerol metabolic process // inferred from electronic annotation /// 0006072 // glycerol-3-phosphate metabolic process // inferred from electronic annotation /// 0055114 // oxidation reduction // inferred from electronic annotation	0005737 // cytoplasm // inferred from electronic annotation /// 0009331 // glycerol-3-phosphate dehydrogenase complex // inferred from electronic annotation	0004368 // glycerol-3-phosphate dehydrogenase activity // inferred from electronic annotation /// 0016491 // oxidoreductase activity // inferred from electronic annotation	sa_c1502s1282_a_at	sa_c1502s1282_a_at	sa_c1502s1282	sa_c1502s1282
SACOL1538	SAOUHSC_01589	scpA	-3.21201	-1.68348	down	segregation and condensation protein A	1121470 // gi|1121470|ref|NC_002758.2|NC_002758.2(GI:57634611):1611106-1611861(-) Staphylococcus aureus subsp. aureus Mu50, PRODUCT=hypothetical protein LOCUS=SAV1495 // ncbi_bacterial // 19 // --- /// 1124166 // gi|1124166|ref|NC_002745.2|NC_002745.2(GI:29165615):1534694-1535449(-) Staphylococcus aureus subsp. aureus N315, PRODUCT=hypothetical protein LOCUS=SA1326 // ncbi_bacterial // 19 // --- …	COG1354: Uncharacterized conserved protein	S	0007049 // cell cycle // inferred from electronic annotation /// 0007059 // chromosome segregation // inferred from electronic annotation /// 0051301 // cell division // inferred from electronic annotation	0005737 // cytoplasm // inferred from electronic annotation	---	sa_c2429s2013_at	sa_c2429s2013_at	sa_c2429s2013	sa_c2429s2013
SACOL1537	SAOUHSC_01588		-3.15935	-1.65963	down	segregation and condensation protein B	1121469 // gi|1121469|ref|NC_002758.2|NC_002758.2(GI:57634611):1610571-1611113(-) Staphylococcus aureus subsp. aureus Mu50, PRODUCT=hypothetical protein LOCUS=SAV1494 // ncbi_bacterial // 20 // --- /// 1124165 // gi|1124165|ref|NC_002745.2|NC_002745.2(GI:29165615):1534159-1534701(-) Staphylococcus aureus subsp. aureus N315, PRODUCT=hypothetical protein LOCUS=SA1325 // ncbi_bacterial // 20 // --- …	COG1386: Predicted transcriptional regulator containing the HTH domain	K	0007049 // cell cycle // inferred from electronic annotation /// 0007059 // chromosome segregation // inferred from electronic annotation /// 0051301 // cell division // inferred from electronic annotation	0005737 // cytoplasm // inferred from electronic annotation	---	sa_c2426s2008_a_at	sa_c2426s2008_a_at	sa_c2426s2008	sa_c2426s2008
SACOL2551	SAOUHSC_02846		-3.13823	-1.64995	down	hypothetical protein	1122562 // gi|1122562|ref|NC_002758.2|NC_002758.2(GI:57634611):2679188-2679598(-) Staphylococcus aureus subsp. aureus Mu50, PRODUCT=hypothetical protein LOCUS=SAV2537 // ncbi_bacterial // 20 // --- /// 1125252 // gi|1125252|ref|NC_002745.2|NC_002745.2(GI:29165615):2608762-2609172(-) Staphylococcus aureus subsp. aureus N315, PRODUCT=hypothetical protein LOCUS=SA2325 // ncbi_bacterial // 20 // --- …	COG824: Predicted thioesterase	R	---	---	---	sa_c6112s5297_a_at	sa_c6112s5297_a_at	sa_c6112s5297	sa_c6112s5297
SACOL1434	SAOUHSC_01400		-3.12581	-1.64423	down	alanine racemase family protein	1121374 // gi|1121374|ref|NC_002758.2|NC_002758.2(GI:57634611):1481982-1483069(+) Staphylococcus aureus subsp. aureus Mu50, PRODUCT=Alanine racemase 2 LOCUS=SAV1399 // ncbi_bacterial // 20 // --- /// 1124070 // gi|1124070|ref|NC_002745.2|NC_002745.2(GI:29165615):1405653-1406740(+) Staphylococcus aureus subsp. aureus N315, PRODUCT=hypothetical protein LOCUS=SA1231 // ncbi_bacterial // 20 // --- //…	COG787: Alanine racemase	M	0006522 // alanine metabolic process // inferred from electronic annotation /// 0007047 // cellular cell wall organization // inferred from electronic annotation /// 0008360 // regulation of cell shape // inferred from electronic annotation /// 0009252 // peptidoglycan biosynthetic process // inferred from electronic annotation	---	0003824 // catalytic activity // inferred from electronic annotation /// 0008784 // alanine racemase activity // inferred from electronic annotation /// 0016853 // isomerase activity // inferred from electronic annotation	sa_c1936s1659_a_at	sa_c1936s1659_a_at	sa_c1936s1659	sa_c1936s1659
SACOL2206	SAOUHSC_02477		-3.09625	-1.63052	down	ribosomal protein S9	1122242 // gi|1122242|ref|NC_002758.2|NC_002758.2(GI:57634611):2359329-2359721(-) Staphylococcus aureus subsp. aureus Mu50, GENE=rpsI PRODUCT=30S ribosomal protein S9 LOCUS=SAV2217 // ncbi_bacterial // 20 // --- /// 1124935 // gi|1124935|ref|NC_002745.2|NC_002745.2(GI:29165615):2289829-2290221(-) Staphylococcus aureus subsp. aureus N315, GENE=rpsI PRODUCT=30S ribosomal protein S9 LOCUS=SA2016 // …	COG103: Ribosomal protein S9	J	0006412 // translation // inferred from electronic annotation	0005622 // intracellular // inferred from electronic annotation /// 0005840 // ribosome // inferred from electronic annotation /// 0030529 // ribonucleoprotein complex // inferred from electronic annotation	0003735 // structural constituent of ribosome // inferred from electronic annotation	sa_c4770s4080_a_at	sa_c4770s4080_a_at	sa_c4770s4080	sa_c4770s4080
SACOL0865	SAOUHSC_00824		-3.0751	-1.62063	down	hypothetical protein	1120796 // gi|1120796|ref|NC_002758.2|NC_002758.2(GI:57634611):897625-897885(-) Staphylococcus aureus subsp. aureus Mu50, PRODUCT=hypothetical protein LOCUS=SAV0821 // ncbi_bacterial // 20 // --- /// 1123561 // gi|1123561|ref|NC_002745.2|NC_002745.2(GI:29165615):859109-859369(-) Staphylococcus aureus subsp. aureus N315, PRODUCT=hypothetical protein LOCUS=SAS019 // ncbi_bacterial // 20 // --- /// …			---	---	---	sa_c9893s10436cv_s_at	sa_c9893s10436cv_s_at	sa_c9893s10436cv	sa_c9893s10436cv
SACOL1393	SAOUHSC_01356		-3.03219	-1.60036	down	transcriptional antiterminator LicT, putative	1121332 // gi|1121332|ref|NC_002758.2|NC_002758.2(GI:57634611):1437265-1438118(+) Staphylococcus aureus subsp. aureus Mu50, GENE=glcT PRODUCT=transcription antiterminator LOCUS=SAV1357 // ncbi_bacterial // 20 // --- /// 1124028 // gi|1124028|ref|NC_002745.2|NC_002745.2(GI:29165615):1360936-1361789(+) Staphylococcus aureus subsp. aureus N315, GENE=glcT PRODUCT=transcription antiterminator LOCUS=SA…			0006355 // regulation of transcription, DNA-dependent // inferred from electronic annotation /// 0045893 // positive regulation of transcription, DNA-dependent // inferred from electronic annotation	---	0003723 // RNA binding // inferred from electronic annotation	sa_c1781s1514_at	sa_c1781s1514_at	sa_c1781s1514	sa_c1781s1514
SACOL2389	SAOUHSC_02675		-2.99299	-1.58159	down	transcriptional regulatory protein DegU, putative	1122416 // gi|1122416|ref|NC_002758.2|NC_002758.2(GI:57634611):2518739-2519392(-) Staphylococcus aureus subsp. aureus Mu50, PRODUCT=response regulators of two-component regulatory LOCUS=SAV2391 // ncbi_bacterial // 20 // --- /// 1125107 // gi|1125107|ref|NC_002745.2|NC_002745.2(GI:29165615):2447720-2448373(-) Staphylococcus aureus subsp. aureus N315, PRODUCT=hypothetical protein LOCUS=SA2179 // n…	COG2197: Response regulator containing a CheY-like receiver domain and an HTH DNA-binding domain	T,K	0000160 // two-component signal transduction system (phosphorelay) // inferred from electronic annotation /// 0006350 // transcription // inferred from electronic annotation /// 0006355 // regulation of transcription, DNA-dependent // inferred from electronic annotation /// 0045449 // regulation of transcription // inferred from electronic annotation	0005622 // intracellular // inferred from electronic annotation /// 0005737 // cytoplasm // inferred from electronic annotation	0000156 // two-component response regulator activity // inferred from electronic annotation /// 0003677 // DNA binding // inferred from electronic annotation /// 0003700 // sequence-specific DNA binding transcription factor activity // inferred from electronic annotation /// 0043565 // sequence-specific DNA binding // inferred from electronic annotation	sa_c5544s4800_a_at	sa_c5544s4800_a_at	sa_c5544s4800	sa_c5544s4800
SACOL2624	SAOUHSC_02929		-2.98262	-1.57658	down	acetyl-CoA synthetase, putative	1122634 // gi|1122634|ref|NC_002758.2|NC_002758.2(GI:57634611):2754986-2756605(-) Staphylococcus aureus subsp. aureus Mu50, PRODUCT=acetate-CoA ligase LOCUS=SAV2609 // ncbi_bacterial // 20 // --- /// 1125331 // gi|1125331|ref|NC_002745.2|NC_002745.2(GI:29165615):2691272-2692891(-) Staphylococcus aureus subsp. aureus N315, PRODUCT=acetate-CoA ligase LOCUS=SA2402 // ncbi_bacterial // 20 // --- /// …	COG365: Acyl-coenzyme A synthetases/AMP-(fatty) acid ligases	I	0008152 // metabolic process // inferred from electronic annotation	---	0003824 // catalytic activity // inferred from electronic annotation /// 0003987 // acetate-CoA ligase activity // inferred from electronic annotation /// 0016874 // ligase activity // inferred from electronic annotation	sa_c6401s5571_a_at	sa_c6401s5571_a_at	sa_c6401s5571	sa_c6401s5571
SACOL0631	SAOUHSC_00571		-2.95859	-1.56491	down	hypothetical protein	1120558 // gi|1120558|ref|NC_002758.2|NC_002758.2(GI:57634611):659889-660341(-) Staphylococcus aureus subsp. aureus Mu50, PRODUCT=hypothetical protein LOCUS=SAV0585 // ncbi_bacterial // 20 // --- /// 1123348 // gi|1123348|ref|NC_002745.2|NC_002745.2(GI:29165615):635642-636094(-) Staphylococcus aureus subsp. aureus N315, PRODUCT=hypothetical protein LOCUS=SA0542 // ncbi_bacterial // 20 // --- /// …	COG3610: Uncharacterized conserved protein	S	---	---	---	sa_c7785s6787_a_at	sa_c7785s6787_a_at	sa_c7785s6787	sa_c7785s6787
SACOL1323	SAOUHSC_01280	miaA	-2.93018	-1.55099	down	tRNA delta(2)-isopentenylpyrophosphate transferase	1121280 // gi|1121280|ref|NC_002758.2|NC_002758.2(GI:57634611):1378375-1379312(+) Staphylococcus aureus subsp. aureus Mu50, GENE=miaA LOCUS=SAV1304 // ncbi_bacterial // 20 // --- /// 1123977 // gi|1123977|ref|NC_002745.2|NC_002745.2(GI:29165615):1302046-1302983(+) Staphylococcus aureus subsp. aureus N315, GENE=miaA LOCUS=SA1144 // ncbi_bacterial // 20 // --- /// 3236397 // gi|3236397|ref|NC_00295…	COG324: tRNA delta(2)-isopentenylpyrophosphate transferase	J	0008033 // tRNA processing // inferred from electronic annotation	---	0000166 // nucleotide binding // inferred from electronic annotation /// 0005524 // ATP binding // inferred from electronic annotation /// 0016740 // transferase activity // inferred from electronic annotation	sa_c1510s1288_a_at	sa_c1510s1288_a_at	sa_c1510s1288	sa_c1510s1288
SACOL1317	SAOUHSC_01274	glpP	-2.90146	-1.53678	down	glycerol uptake operon antiterminator regulatory protein	1121274 // gi|1121274|ref|NC_002758.2|NC_002758.2(GI:57634611):1372011-1372546(+) Staphylococcus aureus subsp. aureus Mu50, GENE=glpP LOCUS=SAV1298 // ncbi_bacterial // 19 // --- /// 1123971 // gi|1123971|ref|NC_002745.2|NC_002745.2(GI:29165615):1295682-1296217(+) Staphylococcus aureus subsp. aureus N315, GENE=glpP LOCUS=SA1139 // ncbi_bacterial // 19 // --- /// 3236064 // gi|3236064|ref|NC_00295…	COG1954: Glycerol-3-phosphate responsive antiterminator (mRNA-binding)	K	0009607 // response to biotic stimulus // inferred from electronic annotation /// 0045449 // regulation of transcription // inferred from electronic annotation	---	0030528 // transcription regulator activity // inferred from electronic annotation	sa_c1490s1267_a_at	sa_c1490s1267_a_at	sa_c1490s1267	sa_c1490s1267
SACOL0632	SAOUHSC_00572		-2.89342	-1.53278	down	membrane protein, putative	1120559 // gi|1120559|ref|NC_002758.2|NC_002758.2(GI:57634611):660354-661004(-) Staphylococcus aureus subsp. aureus Mu50, PRODUCT=hypothetical protein LOCUS=SAV0586 // ncbi_bacterial // 14 // --- /// 1123349 // gi|1123349|ref|NC_002745.2|NC_002745.2(GI:29165615):636107-636757(-) Staphylococcus aureus subsp. aureus N315, PRODUCT=hypothetical protein LOCUS=SA0543 // ncbi_bacterial // 14 // --- /// …	COG2966: Uncharacterized conserved protein	S	---	---	---	sa_c7789s6791_a_at	sa_c7789s6791_a_at	sa_c7789s6791	sa_c7789s6791
SACOL0187	SAOUHSC_00170		-2.88159	-1.52687	down	hypothetical protein	1120167 // gi|1120167|ref|NC_002758.2|NC_002758.2(GI:57634611):237517-239294(+) Staphylococcus aureus subsp. aureus Mu50, GENE=rlp PRODUCT=RGD-containing lipoprotein LOCUS=SAV0208 // ncbi_bacterial // 20 // --- /// 1122978 // gi|1122978|ref|NC_002745.2|NC_002745.2(GI:29165615):237557-239334(+) Staphylococcus aureus subsp. aureus N315, GENE=rlp PRODUCT=RGD-containing lipoprotein LOCUS=SA0201 // nc…			0006810 // transport // inferred from electronic annotation	---	0005215 // transporter activity // inferred from electronic annotation	sa_c4055s3432_a_at	sa_c4055s3432_a_at	sa_c4055s3432	sa_c4055s3432
SACOL1878	SAOUHSC_01953	epiA	-2.8632	-1.51763	down	lantibiotic epidermin precursor EpiA	3237579 // gi|3237579|ref|NC_002951.2|NC_002951.2(GI:57650036):1931885-1932028(-) Staphylococcus aureus subsp. aureus COL, GENE=epiA PRODUCT=lantibiotic epidermin precursor EpiA LOCUS=SACOL1878 // ncbi_bacterial // 20 // ---			0050830 // defense response to Gram-positive bacterium // inferred from electronic annotation	---	---	sa_c10378s10772_at	sa_c10378s10772_at	sa_c10378s10772	sa_c10378s10772
SACOL0665	SAOUHSC_00613		-2.84147	-1.50664	down	iron compound ABC transporter, substrate-binding protein	1120582 // gi|1120582|ref|NC_002758.2|NC_002758.2(GI:57634611):684320-685209(+) Staphylococcus aureus subsp. aureus Mu50, PRODUCT=similar to iron-binding protein LOCUS=SAV0609 // ncbi_bacterial // 20 // --- /// 1123372 // gi|1123372|ref|NC_002745.2|NC_002745.2(GI:29165615):660073-660962(+) Staphylococcus aureus subsp. aureus N315, PRODUCT=hypothetical protein LOCUS=SA0566 // ncbi_bacterial // 20 …	COG614: ABC-type Fe3+-hydroxamate transport system, periplasmic component	P	0006827 // high-affinity iron ion transport // inferred from electronic annotation	---	0005381 // iron ion transmembrane transporter activity // inferred from electronic annotation	sa_c7871s6863_a_at	sa_c7871s6863_a_at	sa_c7871s6863	sa_c7871s6863
SACOL2359	SAOUHSC_02644		-2.84085	-1.50632	down	sensor histidine kinase	1122387 // gi|1122387|ref|NC_002758.2|NC_002758.2(GI:57634611):2487080-2488455(+) Staphylococcus aureus subsp. aureus Mu50, LOCUS=SAV2362 // ncbi_bacterial // 20 // --- /// 1125080 // gi|1125080|ref|NC_002745.2|NC_002745.2(GI:29165615):2417580-2418955(+) Staphylococcus aureus subsp. aureus N315, PRODUCT=hypothetical protein LOCUS=SA2152 // ncbi_bacterial // 20 // --- /// 3238332 // gi|3238332|ref…	COG642: Signal transduction histidine kinase	T	0000160 // two-component signal transduction system (phosphorelay) // inferred from electronic annotation /// 0007165 // signal transduction // inferred from electronic annotation /// 0009405 // pathogenesis // inferred from electronic annotation /// 0016310 // phosphorylation // inferred from electronic annotation /// 0018106 // peptidyl-histidine phosphorylation // inferred from electronic anno…	0005886 // plasma membrane // inferred from electronic annotation /// 0016020 // membrane // inferred from electronic annotation /// 0016021 // integral to membrane // inferred from electronic annotation	0000155 // two-component sensor activity // inferred from electronic annotation /// 0000166 // nucleotide binding // inferred from electronic annotation /// 0004673 // protein histidine kinase activity // inferred from electronic annotation /// 0004871 // signal transducer activity // inferred from electronic annotation /// 0005524 // ATP binding // inferred from electronic annotation /// 0016301…	sa_c5319s9189_a_at	sa_c5319s9189_a_at	sa_c5319s9189	sa_c5319s9189
SACOL1888	SAOUHSC_01961	hemH	-2.82637	-1.49895	down	ferrochelatase	1121815 // gi|1121815|ref|NC_002758.2|NC_002758.2(GI:57634611):1963089-1964012(-) Staphylococcus aureus subsp. aureus Mu50, GENE=hemH PRODUCT=ferrochelatase LOCUS=SAV1833 // ncbi_bacterial // 20 // --- /// 1124502 // gi|1124502|ref|NC_002745.2|NC_002745.2(GI:29165615):1885294-1886217(-) Staphylococcus aureus subsp. aureus N315, GENE=hemH PRODUCT=ferrochelatase LOCUS=SA1651 // ncbi_bacterial // 20…	COG276: Protoheme ferro-lyase (ferrochelatase)	H	0006779 // porphyrin biosynthetic process // inferred from electronic annotation /// 0006783 // heme biosynthetic process // inferred from electronic annotation	0005737 // cytoplasm // inferred from electronic annotation	0004325 // ferrochelatase activity // inferred from electronic annotation /// 0016829 // lyase activity // inferred from electronic annotation /// 0046872 // metal ion binding // inferred from electronic annotation	sa_c3584s3063_a_at	sa_c3584s3063_a_at	sa_c3584s3063	sa_c3584s3063
SACOL2037	SAOUHSC_02276		-2.81448	-1.49287	down	MutS domain V protein	1122060 // gi|1122060|ref|NC_002758.2|NC_002758.2(GI:57634611):2169029-2170641(+) Staphylococcus aureus subsp. aureus Mu50, PRODUCT=similar to DNA mismatch repair protein MutS LOCUS=SAV2048 // ncbi_bacterial // 20 // --- /// 1124747 // gi|1124747|ref|NC_002745.2|NC_002745.2(GI:29165615):2092596-2094208(+) Staphylococcus aureus subsp. aureus N315, PRODUCT=hypothetical protein LOCUS=SA1853 // ncbi_…	COG249: Mismatch repair ATPase (MutS family)	L	0006298 // mismatch repair // inferred from electronic annotation	---	0005524 // ATP binding // inferred from electronic annotation /// 0030983 // mismatched DNA binding // inferred from electronic annotation	sa_c4185s3537_a_at	sa_c4185s3537_a_at	sa_c4185s3537	sa_c4185s3537
SACOL0643	SAOUHSC_00584		-2.80571	-1.48837	down	hypothetical protein	1120569 // gi|1120569|ref|NC_002758.2|NC_002758.2(GI:57634611):670939-672335(+) Staphylococcus aureus subsp. aureus Mu50, PRODUCT=hypothetical protein LOCUS=SAV0596 // ncbi_bacterial // 20 // --- /// 1123359 // gi|1123359|ref|NC_002745.2|NC_002745.2(GI:29165615):646692-648088(+) Staphylococcus aureus subsp. aureus N315, PRODUCT=hypothetical protein LOCUS=SA0553 // ncbi_bacterial // 20 // --- /// …			---	---	---	sa_c6877s10101_s_at	sa_c6877s10101_s_at	sa_c6877s10101	sa_c6877s10101
SACOL0307	SAOUHSC_00290	pfoR	-2.7555	-1.46231	down	perfringolysin O regulator protein	1120268 // gi|1120268|ref|NC_002758.2|NC_002758.2(GI:57634611):353470-354503(+) Staphylococcus aureus subsp. aureus Mu50, PRODUCT=regulatory protein PfoR LOCUS=SAV0310 // ncbi_bacterial // 20 // --- /// 1123077 // gi|1123077|ref|NC_002745.2|NC_002745.2(GI:29165615):353513-354546(+) Staphylococcus aureus subsp. aureus N315, PRODUCT=hypothetical protein LOCUS=SA0298 // ncbi_bacterial // 20 // --- /…	COG1299: Phosphotransferase system, fructose-specific IIC component	G	---	---	---	sa_c6943s6067_a_at	sa_c6943s6067_a_at	sa_c6943s6067	sa_c6943s6067
SACOL1545	SAOUHSC_01596		-2.75349	-1.46126	down	oxidoreductase, short-chain dehydrogenase/reductase family	1121477 // gi|1121477|ref|NC_002758.2|NC_002758.2(GI:57634611):1616015-1616770(-) Staphylococcus aureus subsp. aureus Mu50, PRODUCT=similar to oxidoreductase LOCUS=SAV1502 // ncbi_bacterial // 20 // --- /// 1124173 // gi|1124173|ref|NC_002745.2|NC_002745.2(GI:29165615):1539603-1540358(-) Staphylococcus aureus subsp. aureus N315, PRODUCT=hypothetical protein LOCUS=SA1333 // ncbi_bacterial // 20 //…	COG300: Short-chain dehydrogenases of various substrate specificities	R	0008152 // metabolic process // inferred from electronic annotation /// 0055114 // oxidation reduction // inferred from electronic annotation	---	0003824 // catalytic activity // inferred from electronic annotation /// 0005488 // binding // inferred from electronic annotation /// 0016491 // oxidoreductase activity // inferred from electronic annotation	sa_c2448s2032_a_at	sa_c2448s2032_a_at	sa_c2448s2032	sa_c2448s2032
unknown	unknown		-2.7416	-1.45502	down		sa_c9140s10329 // --- // unknown // --- // ---			---	---	---	sa_c9140s10329_a_at	sa_c9140s10329_a_at	sa_c9140s10329	sa_c9140s10329
SACOL0637	SAOUHSC_00578	mvaD	-2.65089	-1.40648	down	mevalonate diphosphate decarboxylase	1120564 // gi|1120564|ref|NC_002758.2|NC_002758.2(GI:57634611):665923-666908(+) Staphylococcus aureus subsp. aureus Mu50, GENE=mvaD PRODUCT=mevalonate diphosphate decarboxylase LOCUS=SAV0591 // ncbi_bacterial // 20 // --- /// 1123354 // gi|1123354|ref|NC_002745.2|NC_002745.2(GI:29165615):641676-642661(+) Staphylococcus aureus subsp. aureus N315, GENE=mvaD PRODUCT=mevalonate diphosphate decarboxyl…	COG3407	I	0008299 // isoprenoid biosynthetic process // inferred from electronic annotation /// 0016310 // phosphorylation // inferred from electronic annotation	---	0004163 // diphosphomevalonate decarboxylase activity // inferred from electronic annotation /// 0005524 // ATP binding // inferred from electronic annotation /// 0016301 // kinase activity // inferred from electronic annotation /// 0016829 // lyase activity // inferred from electronic annotation	sa_c7809s6812_a_at	sa_c7809s6812_a_at	sa_c7809s6812	sa_c7809s6812
unknown	unknown		-2.62305	-1.39125	down		sa_i2761u // --- // unknown // --- // ---			---	---	---	sa_i2761u_x_at	sa_i2761u_x_at	sa_i2761u	sa_i2761u
SACOL1411	SAOUHSC_01374	femB	-2.60162	-1.37941	down	FemB protein	1121350 // gi|1121350|ref|NC_002758.2|NC_002758.2(GI:57634611):1456813-1458074(+) Staphylococcus aureus subsp. aureus Mu50, GENE=femB PRODUCT=FemB protein LOCUS=SAV1375 // ncbi_bacterial // 20 // --- /// 1124046 // gi|1124046|ref|NC_002745.2|NC_002745.2(GI:29165615):1380484-1381745(+) Staphylococcus aureus subsp. aureus N315, GENE=femB PRODUCT=FemB protein LOCUS=SA1207 // ncbi_bacterial // 20 // …	COG2348	V	0007047 // cellular cell wall organization // inferred from electronic annotation /// 0008360 // regulation of cell shape // inferred from electronic annotation /// 0009252 // peptidoglycan biosynthetic process // inferred from electronic annotation /// 0046677 // response to antibiotic // inferred from electronic annotation	0005737 // cytoplasm // inferred from electronic annotation	0008415 // acyltransferase activity // inferred from electronic annotation /// 0016740 // transferase activity // inferred from electronic annotation	sa_c9776s8518_a_at	sa_c9776s8518_a_at	sa_c9776s8518	sa_c9776s8518
SACOL0941	SAOUHSC_00875		-2.59297	-1.37461	down	putative NADH dehydrogenase	1120913 // gi|1120913|ref|NC_002758.2|NC_002758.2(GI:57634611):979814-980878(-) Staphylococcus aureus subsp. aureus Mu50, PRODUCT=putative NADH dehydrogenase LOCUS=SAV0938 // ncbi_bacterial // 20 // --- /// 1123614 // gi|1123614|ref|NC_002745.2|NC_002745.2(GI:29165615):903530-904594(-) Staphylococcus aureus subsp. aureus N315, PRODUCT=hypothetical protein LOCUS=SA0799 // ncbi_bacterial // 20 // -…	COG1252	C	0055114 // oxidation reduction // inferred from electronic annotation	---	0016491 // oxidoreductase activity // inferred from electronic annotation /// 0050660 // FAD or FADH2 binding // inferred from electronic annotation	sa_c10627s11083cv_s_at	sa_c10627s11083cv_s_at	sa_c10627s11083cv	sa_c10627s11083cv
			-2.59245	-1.37432	down								sa_i374d_x_at
SACOL0621	SAOUHSC_00557	vrA	-2.58679	-1.37116	down	substrate--CoA ligase	1120548 // gi|1120548|ref|NC_002758.2|NC_002758.2(GI:57634611):651586-652964(+) Staphylococcus aureus subsp. aureus Mu50, GENE=vraA PRODUCT=hypothetical protein LOCUS=SAV0575 // ncbi_bacterial // 20 // --- /// 1123338 // gi|1123338|ref|NC_002745.2|NC_002745.2(GI:29165615):627339-628717(+) Staphylococcus aureus subsp. aureus N315, GENE=vraA PRODUCT=hypothetical protein LOCUS=SA0533 // ncbi_bacteri…	COG0318	IQ	0006629 // lipid metabolic process // inferred from electronic annotation /// 0006631 // fatty acid metabolic process // inferred from electronic annotation /// 0008152 // metabolic process // inferred from electronic annotation	---	0003824 // catalytic activity // inferred from electronic annotation /// 0016874 // ligase activity // inferred from electronic annotation	sa_c7744s6747_at	sa_c7744s6747_at	sa_c7744s6747	sa_c7744s6747
SACOL1549	SAOUHSC_01599	zwf	-2.57147	-1.36259	down	glucose-6-phosphate 1-dehydrogenase	1121480 // gi|1121480|ref|NC_002758.2|NC_002758.2(GI:57634611):1619062-1620548(+) Staphylococcus aureus subsp. aureus Mu50, PRODUCT=glucose-6-phosphate 1-dehydrogenase LOCUS=SAV1505 // ncbi_bacterial // 20 // --- /// 1124176 // gi|1124176|ref|NC_002745.2|NC_002745.2(GI:29165615):1542650-1544136(+) Staphylococcus aureus subsp. aureus N315, PRODUCT=glucose-6-phosphate 1-dehydrogenase LOCUS=SA1336 /…	COG0364	G	0005975 // carbohydrate metabolic process // inferred from electronic annotation /// 0006006 // glucose metabolic process // inferred from electronic annotation /// 0008152 // metabolic process // inferred from electronic annotation /// 0055114 // oxidation reduction // inferred from electronic annotation	---	0003824 // catalytic activity // inferred from electronic annotation /// 0004345 // glucose-6-phosphate dehydrogenase activity // inferred from electronic annotation /// 0005488 // binding // inferred from electronic annotation /// 0016491 // oxidoreductase activity // inferred from electronic annotation	sa_c9698s8456_a_at	sa_c9698s8456_a_at	sa_c9698s8456	sa_c9698s8456
SACOL1937	SAOUHSC_02092	(pepS)	-2.56724	-1.36022	down	aminopeptidase PepS, putative	1121892 // gi|1121892|ref|NC_002758.2|NC_002758.2(GI:57634611):2020577-2021824(-) Staphylococcus aureus subsp. aureus Mu50, GENE=ampS PRODUCT=aminopeptidase ampS LOCUS=SAV1879 // ncbi_bacterial // 20 // --- /// 1124579 // gi|1124579|ref|NC_002745.2|NC_002745.2(GI:29165615):1942782-1944029(-) Staphylococcus aureus subsp. aureus N315, GENE=ampS PRODUCT=aminopeptidase ampS LOCUS=SA1695 // ncbi_bacte…	COG2309	E	0006508 // proteolysis // inferred from electronic annotation	---	0004177 // aminopeptidase activity // inferred from electronic annotation /// 0016787 // hydrolase activity // inferred from electronic annotation	sa_c3716s3194_a_at	sa_c3716s3194_a_at	sa_c3716s3194	sa_c3716s3194
SACOL2347	SAOUHSC_02629		-2.55631	-1.35406	down	hypothetical protein	1122377 // gi|1122377|ref|NC_002758.2|NC_002758.2(GI:57634611):2476117-2478048(-) Staphylococcus aureus subsp. aureus Mu50, PRODUCT=similar to multidrug resistance protein LOCUS=SAV2352 // ncbi_bacterial // 20 // --- /// 1125070 // gi|1125070|ref|NC_002745.2|NC_002745.2(GI:29165615):2406617-2408548(-) Staphylococcus aureus subsp. aureus N315, PRODUCT=hypothetical protein LOCUS=SA2142 // ncbi_bact…	COG0477	GEPR	0006810 // transport // inferred from electronic annotation /// 0015904 // tetracycline transport // inferred from electronic annotation /// 0046677 // response to antibiotic // inferred from electronic annotation /// 0055085 // transmembrane transport // inferred from electronic annotation	0016020 // membrane // inferred from electronic annotation /// 0016021 // integral to membrane // inferred from electronic annotation	0015520 // tetracycline:hydrogen antiporter activity // inferred from electronic annotation	sa_c342s182_a_at	sa_c342s182_a_at	sa_c342s182	sa_c342s182
SACOL0626	SAOUHSC_00562	thiD1	-2.55063	-1.35085	down	phosphomethylpyrimidine kinase	1120553 // gi|1120553|ref|NC_002758.2|NC_002758.2(GI:57634611):655591-656421(-) Staphylococcus aureus subsp. aureus Mu50, PRODUCT=phosphomethylpyrimidine kinase LOCUS=SAV0580 // ncbi_bacterial // 20 // --- /// 1123343 // gi|1123343|ref|NC_002745.2|NC_002745.2(GI:29165615):631344-632174(-) Staphylococcus aureus subsp. aureus N315, PRODUCT=hypothetical protein LOCUS=SA0537 // ncbi_bacterial // 20 /…	COG0351	H	0009228 // thiamin biosynthetic process // inferred from electronic annotation	---	0000166 // nucleotide binding // inferred from electronic annotation /// 0005524 // ATP binding // inferred from electronic annotation /// 0008478 // pyridoxal kinase activity // inferred from electronic annotation /// 0008972 // phosphomethylpyrimidine kinase activity // inferred from electronic annotation /// 0016301 // kinase activity // inferred from electronic annotation /// 0016740 // trans…	sa_c7764s6767_at	sa_c7764s6767_at	sa_c7764s6767	sa_c7764s6767
SACOL2579	SAOUHSC_02881		-2.54225	-1.34611	down	phytoene dehydrogenase	1122589 // gi|1122589|ref|NC_002758.2|NC_002758.2(GI:57634611):2712187-2713680(-) Staphylococcus aureus subsp. aureus Mu50, PRODUCT=similar to phytoene dehydrogenase LOCUS=SAV2564 // ncbi_bacterial // 20 // --- /// 1125279 // gi|1125279|ref|NC_002745.2|NC_002745.2(GI:29165615):2641761-2643254(-) Staphylococcus aureus subsp. aureus N315, PRODUCT=hypothetical protein LOCUS=SA2351 // ncbi_bacterial …	COG1233	Q	0015979 // photosynthesis // inferred from electronic annotation /// 0015995 // chlorophyll biosynthetic process // inferred from electronic annotation /// 0016117 // carotenoid biosynthetic process // inferred from electronic annotation /// 0055114 // oxidation reduction // inferred from electronic annotation	---	0016491 // oxidoreductase activity // inferred from electronic annotation	sa_c6244s5421_a_at	sa_c6244s5421_a_at	sa_c6244s5421	sa_c6244s5421
SACOL2554	SAOUHSC_02850		-2.53626	-1.3427	down	hypothetical protein	1122565 // gi|1122565|ref|NC_002758.2|NC_002758.2(GI:57634611):2684135-2684824(-) Staphylococcus aureus subsp. aureus Mu50, PRODUCT=hypothetical protein LOCUS=SAV2540 // ncbi_bacterial // 20 // --- /// 1125255 // gi|1125255|ref|NC_002745.2|NC_002745.2(GI:29165615):2613709-2614398(-) Staphylococcus aureus subsp. aureus N315, PRODUCT=hypothetical protein LOCUS=SA2328 // ncbi_bacterial // 20 // --- …	COG1346	M	0019835 // cytolysis // inferred from electronic annotation	0005886 // plasma membrane // inferred from electronic annotation /// 0016020 // membrane // inferred from electronic annotation /// 0016021 // integral to membrane // inferred from electronic annotation	---	sa_c6131s5312_a_at	sa_c6131s5312_a_at	sa_c6131s5312	sa_c6131s5312
SACOL2091	SAOUHSC_02336		-2.53596	-1.34253	down	beta-hydroxyacyl-ACP dehydratase, putative	1122115 // gi|1122115|ref|NC_002758.2|NC_002758.2(GI:57634611):2228962-2229402(-) Staphylococcus aureus subsp. aureus Mu50, LOCUS=SAV2098 // ncbi_bacterial // 20 // --- /// 1124802 // gi|1124802|ref|NC_002745.2|NC_002745.2(GI:29165615):2152530-2152970(-) Staphylococcus aureus subsp. aureus N315, LOCUS=SA1901 // ncbi_bacterial // 20 // --- /// 3238676 // gi|3238676|ref|NC_002951.2|NC_002951.2(GI:5…	COG0764	I	0006633 // fatty acid biosynthetic process // inferred from electronic annotation /// 0008610 // lipid biosynthetic process // inferred from electronic annotation /// 0009245 // lipid A biosynthetic process // inferred from electronic annotation	0005737 // cytoplasm // inferred from electronic annotation	0016829 // lyase activity // inferred from electronic annotation /// 0016836 // hydro-lyase activity // inferred from electronic annotation	sa_c9847s8586_a_at	sa_c9847s8586_a_at	sa_c9847s8586	sa_c9847s8586
SACOL0120	SAOUHSC_00096		-2.53205	-1.34031	down	transcriptional regulator, GntR family	1120094 // gi|1120094|ref|NC_002758.2|NC_002758.2(GI:57634611):149896-150636(-) Staphylococcus aureus subsp. aureus Mu50, PRODUCT=hypothetical protein LOCUS=SAV0135 // ncbi_bacterial // 19 // --- /// 1122905 // gi|1122905|ref|NC_002745.2|NC_002745.2(GI:29165615):149935-150675(-) Staphylococcus aureus subsp. aureus N315, PRODUCT=hypothetical protein LOCUS=SA0130 // ncbi_bacterial // 19 // --- /// …	COG2188	K	0006350 // transcription // inferred from electronic annotation /// 0006355 // regulation of transcription, DNA-dependent // inferred from electronic annotation /// 0045449 // regulation of transcription // inferred from electronic annotation	0005622 // intracellular // inferred from electronic annotation	0003677 // DNA binding // inferred from electronic annotation /// 0003700 // sequence-specific DNA binding transcription factor activity // inferred from electronic annotation	sa_c1858s1579_a_at	sa_c1858s1579_a_at	sa_c1858s1579	sa_c1858s1579
SACOL0682	SAOUHSC_00628		-2.5135	-1.3297	down	Na+/H+ antiporter, MnhD component, putative	1120598 // gi|1120598|ref|NC_002758.2|NC_002758.2(GI:57634611):697368-698866(+) Staphylococcus aureus subsp. aureus Mu50, PRODUCT=MnhD homolog LOCUS=SAV0625 // ncbi_bacterial // 13 // --- /// 1123387 // gi|1123387|ref|NC_002745.2|NC_002745.2(GI:29165615):673119-674617(+) Staphylococcus aureus subsp. aureus N315, PRODUCT=hypothetical protein LOCUS=SA0581 // ncbi_bacterial // 13 // --- /// 3238173 …	COG0651	CP	0006810 // transport // inferred from electronic annotation /// 0006811 // ion transport // inferred from electronic annotation /// 0042773 // ATP synthesis coupled electron transport // inferred from electronic annotation /// 0055114 // oxidation reduction // inferred from electronic annotation	0005886 // plasma membrane // inferred from electronic annotation /// 0016020 // membrane // inferred from electronic annotation /// 0016021 // integral to membrane // inferred from electronic annotation	0008137 // NADH dehydrogenase (ubiquinone) activity // inferred from electronic annotation /// 0015297 // antiporter activity // inferred from electronic annotation	sa_i10346dr_x_at	sa_i10346dr_x_at	sa_i10346dr	sa_i10346dr
SACOL2302	SAOUHSC_02583		-2.51275	-1.32927	down	transcriptional regulator, putative	1122335 // gi|1122335|ref|NC_002758.2|NC_002758.2(GI:57634611):2435447-2436394(-) Staphylococcus aureus subsp. aureus Mu50, PRODUCT=similar to transcription antiterminator LytR LOCUS=SAV2310 // ncbi_bacterial // 20 // --- /// 1125028 // gi|1125028|ref|NC_002745.2|NC_002745.2(GI:29165615):2365947-2366894(-) Staphylococcus aureus subsp. aureus N315, PRODUCT=hypothetical protein LOCUS=SA2103 // ncbi…	COG1316	K	---	---	---	sa_c9297s8140_at	sa_c9297s8140_at	sa_c9297s8140	sa_c9297s8140
SACOL0657	SAOUHSC_00605		-2.47201	-1.30568	down	hypothetical protein	1120575 // gi|1120575|ref|NC_002758.2|NC_002758.2(GI:57634611):676944-677422(+) Staphylococcus aureus subsp. aureus Mu50, PRODUCT=hypothetical protein LOCUS=SAV0602 // ncbi_bacterial // 20 // --- /// 1123365 // gi|1123365|ref|NC_002745.2|NC_002745.2(GI:29165615):652697-653175(+) Staphylococcus aureus subsp. aureus N315, PRODUCT=hypothetical protein LOCUS=SA0559 // ncbi_bacterial // 20 // --- /// …	COG0454	KR	0008152 // metabolic process // inferred from electronic annotation	---	0008080 // N-acetyltransferase activity // inferred from electronic annotation	sa_c7843s6835_a_at	sa_c7843s6835_a_at	sa_c7843s6835	sa_c7843s6835
SACOL1307	SAOUHSC_01265		-2.45822	-1.29761	down	hypothetical protein	1121265 // gi|1121265|ref|NC_002758.2|NC_002758.2(GI:57634611):1360540-1361339(+) Staphylococcus aureus subsp. aureus Mu50, PRODUCT=similar to phosphoesterase family protein LOCUS=SAV1288 // ncbi_bacterial // 20 // --- /// 1123962 // gi|1123962|ref|NC_002745.2|NC_002745.2(GI:29165615):1284211-1285010(+) Staphylococcus aureus subsp. aureus N315, PRODUCT=hypothetical protein LOCUS=SA1130 // ncbi_ba…	COG1692	S	---	---	0016787 // hydrolase activity // inferred from electronic annotation	sa_c1453s1230_a_at	sa_c1453s1230_a_at	sa_c1453s1230	sa_c1453s1230
SACOL0658	SAOUHSC_00606		-2.45014	-1.29286	down	HD domain protein	1120576 // gi|1120576|ref|NC_002758.2|NC_002758.2(GI:57634611):677460-678757(+) Staphylococcus aureus subsp. aureus Mu50, PRODUCT=similar to dGTP triphosphohydrolase LOCUS=SAV0603 // ncbi_bacterial // 20 // --- /// 1123366 // gi|1123366|ref|NC_002745.2|NC_002745.2(GI:29165615):653213-654510(+) Staphylococcus aureus subsp. aureus N315, PRODUCT=hypothetical protein LOCUS=SA0560 // ncbi_bacterial //…	COG1078	R	---	---	0003824 // catalytic activity // inferred from electronic annotation /// 0016787 // hydrolase activity // inferred from electronic annotation	sa_c7847s6839_a_at	sa_c7847s6839_a_at	sa_c7847s6839	sa_c7847s6839
SACOL2566	SAOUHSC_02866		-2.39033	-1.25721	down	MmpL efflux pump, putative	1122577 // gi|1122577|ref|NC_002758.2|NC_002758.2(GI:57634611):2696247-2698736(-) Staphylococcus aureus subsp. aureus Mu50, LOCUS=SAV2552 // ncbi_bacterial // 20 // --- /// 1125267 // gi|1125267|ref|NC_002745.2|NC_002745.2(GI:29165615):2625821-2628310(-) Staphylococcus aureus subsp. aureus N315, PRODUCT=hypothetical protein LOCUS=SA2339 // ncbi_bacterial // 20 // --- /// 3237220 // gi|3237220|ref…	COG2409	R	---	0016020 // membrane // inferred from electronic annotation /// 0016021 // integral to membrane // inferred from electronic annotation	---	sa_c6186s5364_a_at	sa_c6186s5364_a_at	sa_c6186s5364	sa_c6186s5364
SACOL0681	SAOUHSC_00627		-2.37056	-1.24523	down	Na+/H+ antiporter, MnhC component, putative	1120597 // gi|1120597|ref|NC_002758.2|NC_002758.2(GI:57634611):697034-697380(+) Staphylococcus aureus subsp. aureus Mu50, PRODUCT=Na_ antiporter LOCUS=SAV0624 // ncbi_bacterial // 20 // --- /// 1123386 // gi|1123386|ref|NC_002745.2|NC_002745.2(GI:29165615):672785-673131(+) Staphylococcus aureus subsp. aureus N315, PRODUCT=hypothetical protein LOCUS=SA0580 // ncbi_bacterial // 20 // --- /// 323726…	COG1006	P	0006810 // transport // inferred from electronic annotation /// 0006811 // ion transport // inferred from electronic annotation /// 0042773 // ATP synthesis coupled electron transport // inferred from electronic annotation /// 0055114 // oxidation reduction // inferred from electronic annotation	0005886 // plasma membrane // inferred from electronic annotation /// 0016020 // membrane // inferred from electronic annotation /// 0016021 // integral to membrane // inferred from electronic annotation	0015297 // antiporter activity // inferred from electronic annotation /// 0016651 // oxidoreductase activity, acting on NADH or NADPH // inferred from electronic annotation	sa_c7925s6910_a_at	sa_c7925s6910_a_at	sa_c7925s6910	sa_c7925s6910
SACOL0922	SAOUHSC_00855		-2.32703	-1.21849	down	hypothetical protein	1120895 // gi|1120895|ref|NC_002758.2|NC_002758.2(GI:57634611):963983-965052(+) Staphylococcus aureus subsp. aureus Mu50, PRODUCT=probable 2-nitropropane dioxygenase LOCUS=SAV0920 // ncbi_bacterial // 33 // --- /// 1123596 // gi|1123596|ref|NC_002745.2|NC_002745.2(GI:29165615):887699-888768(+) Staphylococcus aureus subsp. aureus N315, PRODUCT=hypothetical protein LOCUS=SA0781 // ncbi_bacterial //…	COG2070	R	0008152 // metabolic process // inferred from electronic annotation /// 0055114 // oxidation reduction // inferred from electronic annotation	---	0003824 // catalytic activity // inferred from electronic annotation /// 0004497 // monooxygenase activity // inferred from electronic annotation /// 0016491 // oxidoreductase activity // inferred from electronic annotation /// 0016702 // oxidoreductase activity, acting on single donors with incorporation of molecular oxygen, incorporation of two atoms of oxygen // inferred from electronic annota…	sa_i7516dr_x_at	sa_i7516dr_x_at	sa_i7516dr	sa_i7516dr
SACOL1543	SAOUHSC_01594		-2.32139	-1.21499	down	oxidoreductase, aldo/keto reductase family	1121475 // gi|1121475|ref|NC_002758.2|NC_002758.2(GI:57634611):1614626-1615536(+) Staphylococcus aureus subsp. aureus Mu50, PRODUCT=similar to oxidoreductase LOCUS=SAV1500 // ncbi_bacterial // 20 // --- /// 1124171 // gi|1124171|ref|NC_002745.2|NC_002745.2(GI:29165615):1538214-1539124(+) Staphylococcus aureus subsp. aureus N315, PRODUCT=hypothetical protein LOCUS=SA1331 // ncbi_bacterial // 20 //…	COG0667	C	0055114 // oxidation reduction // inferred from electronic annotation	---	0016491 // oxidoreductase activity // inferred from electronic annotation	sa_c2446s2028_a_at	sa_c2446s2028_a_at	sa_c2446s2028	sa_c2446s2028
SACOL1354	SAOUHSC_01313		-2.31853	-1.21321	down	sensor histidine kinase, putative	1121297 // gi|1121297|ref|NC_002758.2|NC_002758.2(GI:57634611):1395625-1396718(+) Staphylococcus aureus subsp. aureus Mu50, LOCUS=SAV1321 // ncbi_bacterial // 20 // --- /// 1123993 // gi|1123993|ref|NC_002745.2|NC_002745.2(GI:29165615):1319296-1320389(+) Staphylococcus aureus subsp. aureus N315, PRODUCT=hypothetical protein LOCUS=SA1158 // ncbi_bacterial // 20 // --- /// 3236156 // gi|3236156|ref…	COG4585	T	0000160 // two-component signal transduction system (phosphorelay) // inferred from electronic annotation	0016021 // integral to membrane // inferred from electronic annotation	0000155 // two-component sensor activity // inferred from electronic annotation /// 0005524 // ATP binding // inferred from electronic annotation /// 0016301 // kinase activity // inferred from electronic annotation /// 0046983 // protein dimerization activity // inferred from electronic annotation	sa_c1635s1372_a_at	sa_c1635s1372_a_at	sa_c1635s1372	sa_c1635s1372
SACOL1022	SAOUHSC_00953		-2.31526	-1.21117	down	hypothetical protein	1120992 // gi|1120992|ref|NC_002758.2|NC_002758.2(GI:57634611):1067167-1068342(-) Staphylococcus aureus subsp. aureus Mu50, PRODUCT=similar to cell wall synthesis protein LOCUS=SAV1017 // ncbi_bacterial // 20 // --- /// 1123692 // gi|1123692|ref|NC_002745.2|NC_002745.2(GI:29165615):990883-992058(-) Staphylococcus aureus subsp. aureus N315, PRODUCT=hypothetical protein LOCUS=SA0875 // ncbi_bacteri…	COG0707	M	0005975 // carbohydrate metabolic process // inferred from electronic annotation /// 0009247 // glycolipid biosynthetic process // inferred from electronic annotation /// 0030259 // lipid glycosylation // inferred from electronic annotation	---	0016740 // transferase activity // inferred from electronic annotation /// 0016757 // transferase activity, transferring glycosyl groups // inferred from electronic annotation /// 0016758 // transferase activity, transferring hexosyl groups // inferred from electronic annotation /// 0030246 // carbohydrate binding // inferred from electronic annotation	sa_c457s291_a_at	sa_c457s291_a_at	sa_c457s291	sa_c457s291
SACOL0180	SAOUHSC_00162	(hsdR)	-2.31424	-1.21054	down	type I site-specific deoxyribonuclease, HsdR family, putative	1120154 // gi|1120154|ref|NC_002758.2|NC_002758.2(GI:57634611):222386-225177(+) Staphylococcus aureus subsp. aureus Mu50, GENE=hsdR LOCUS=SAV0195 // ncbi_bacterial // 20 // --- /// 1122965 // gi|1122965|ref|NC_002745.2|NC_002745.2(GI:29165615):222426-225217(+) Staphylococcus aureus subsp. aureus N315, GENE=hsdR LOCUS=SA0189 // ncbi_bacterial // 20 // --- /// 3236405 // gi|3236405|ref|NC_002951.2|…	COG0610	V	0006304 // DNA modification // inferred from electronic annotation /// 0009307 // DNA restriction-modification system // inferred from electronic annotation	---	0000166 // nucleotide binding // inferred from electronic annotation /// 0003677 // DNA binding // inferred from electronic annotation /// 0004519 // endonuclease activity // inferred from electronic annotation /// 0005524 // ATP binding // inferred from electronic annotation /// 0009035 // Type I site-specific deoxyribonuclease activity // inferred from electronic annotation /// 0016787 // hydro…	sa_c3955s3415_a_at	sa_c3955s3415_a_at	sa_c3955s3415	sa_c3955s3415
SACOL1414	SAOUHSC_01377		-2.30722	-1.20616	down	oligopeptide transporter putative ATPase domain	1121354 // gi|1121354|ref|NC_002758.2|NC_002758.2(GI:57634611):1460750-1461451(-) Staphylococcus aureus subsp. aureus Mu50, PRODUCT=oligopeptide transporter putative ATPase domain LOCUS=SAV1379 // ncbi_bacterial // 20 // --- /// 1124050 // gi|1124050|ref|NC_002745.2|NC_002745.2(GI:29165615):1384421-1385122(-) Staphylococcus aureus subsp. aureus N315, GENE=opp-2F PRODUCT=oligopeptide transporter p…	COG4608	E	0006810 // transport // inferred from electronic annotation /// 0015031 // protein transport // inferred from electronic annotation /// 0015833 // peptide transport // inferred from electronic annotation	0005886 // plasma membrane // inferred from electronic annotation /// 0016020 // membrane // inferred from electronic annotation	0000166 // nucleotide binding // inferred from electronic annotation /// 0005524 // ATP binding // inferred from electronic annotation /// 0016887 // ATPase activity // inferred from electronic annotation /// 0017111 // nucleoside-triphosphatase activity // inferred from electronic annotation	sa_c1866s1587_a_at	sa_c1866s1587_a_at	sa_c1866s1587	sa_c1866s1587
SACOL2516	SAOUHSC_02809	(gntR)	-2.29293	-1.19719	down	gluconate operon transcriptional repressor	1122532 // gi|1122532|ref|NC_002758.2|NC_002758.2(GI:57634611):2648952-2649632(-) Staphylococcus aureus subsp. aureus Mu50, GENE=gntR PRODUCT=gluconate operon transcriptional repressor LOCUS=SAV2507 // ncbi_bacterial // 19 // --- /// 1125222 // gi|1125222|ref|NC_002745.2|NC_002745.2(GI:29165615):2578526-2579206(-) Staphylococcus aureus subsp. aureus N315, GENE=gntR PRODUCT=gluconate operon transc…	COG1802	K	0006350 // transcription // inferred from electronic annotation /// 0006355 // regulation of transcription, DNA-dependent // inferred from electronic annotation /// 0045449 // regulation of transcription // inferred from electronic annotation	0005622 // intracellular // inferred from electronic annotation	0003677 // DNA binding // inferred from electronic annotation /// 0003700 // sequence-specific DNA binding transcription factor activity // inferred from electronic annotation	sa_c9374s8201_a_at	sa_c9374s8201_a_at	sa_c9374s8201	sa_c9374s8201
SACOL1212	SAOUHSC_01166	(pyrB)	-2.28974	-1.19518	down	aspartate carbamoyltransferase	1121177 // gi|1121177|ref|NC_002758.2|NC_002758.2(GI:57634611):1256191-1257074(+) Staphylococcus aureus subsp. aureus Mu50, GENE=pyrB LOCUS=SAV1200 // ncbi_bacterial // 20 // --- /// 1123874 // gi|1123874|ref|NC_002745.2|NC_002745.2(GI:29165615):1179862-1180745(+) Staphylococcus aureus subsp. aureus N315, GENE=pyrB LOCUS=SA1043 // ncbi_bacterial // 20 // --- /// 3237655 // gi|3237655|ref|NC_00295…	COG0540	F	0006207 // 'de novo' pyrimidine base biosynthetic process // inferred from electronic annotation /// 0006221 // pyrimidine nucleotide biosynthetic process // inferred from electronic annotation /// 0006520 // cellular amino acid metabolic process // inferred from electronic annotation	---	0004070 // aspartate carbamoyltransferase activity // inferred from electronic annotation /// 0016597 // amino acid binding // inferred from electronic annotation /// 0016740 // transferase activity // inferred from electronic annotation /// 0016743 // carboxyl- or carbamoyltransferase activity // inferred from electronic annotation	sa_c9991s8687_a_at	sa_c9991s8687_a_at	sa_c9991s8687	sa_c9991s8687
SACOL1192	SAOUHSC_01143		-2.27294	-1.18456	down	S-adenosyl-methyltransferase MraW	1121156 // gi|1121156|ref|NC_002758.2|NC_002758.2(GI:57634611):1233051-1233988(+) Staphylococcus aureus subsp. aureus Mu50, PRODUCT=S-adenosyl-methyltransferase mraW LOCUS=SAV1179 // ncbi_bacterial // 20 // --- /// 1123853 // gi|1123853|ref|NC_002745.2|NC_002745.2(GI:29165615):1156722-1157659(+) Staphylococcus aureus subsp. aureus N315, PRODUCT=hypothetical protein LOCUS=SA1022 // ncbi_bacterial …	COG0275	M	0006364 // rRNA processing // inferred from electronic annotation	0005737 // cytoplasm // inferred from electronic annotation	0008168 // methyltransferase activity // inferred from electronic annotation /// 0016740 // transferase activity // inferred from electronic annotation	sa_c1084s865_a_at	sa_c1084s865_a_at	sa_c1084s865	sa_c1084s865
SACOL2553	SAOUHSC_02849		-2.2613	-1.17715	down	pyruvate oxidase	1122564 // gi|1122564|ref|NC_002758.2|NC_002758.2(GI:57634611):2682345-2684084(-) Staphylococcus aureus subsp. aureus Mu50, PRODUCT=pyruvate oxidase LOCUS=SAV2539 // ncbi_bacterial // 20 // --- /// 1125254 // gi|1125254|ref|NC_002745.2|NC_002745.2(GI:29165615):2611919-2613658(-) Staphylococcus aureus subsp. aureus N315, PRODUCT=pyruvate oxidase LOCUS=SA2327 // ncbi_bacterial // 20 // --- /// 3238…	COG0028	EH	0055114 // oxidation reduction // inferred from electronic annotation	---	0000287 // magnesium ion binding // inferred from electronic annotation /// 0003824 // catalytic activity // inferred from electronic annotation /// 0016491 // oxidoreductase activity // inferred from electronic annotation /// 0016740 // transferase activity // inferred from electronic annotation /// 0030976 // thiamin pyrophosphate binding // inferred from electronic annotation /// 0047112 // py…	sa_c6129s5308cs_s_at	sa_c6129s5308cs_s_at	sa_c6129s5308cs	sa_c6129s5308cs
SACOL2207	SAOUHSC_02478	rplM	-2.25771	-1.17486	down	50S ribosomal protein L13	1122243 // gi|1122243|ref|NC_002758.2|NC_002758.2(GI:57634611):2359741-2360178(-) Staphylococcus aureus subsp. aureus Mu50, GENE=rplM PRODUCT=50S ribosomal protein L13 LOCUS=SAV2218 // ncbi_bacterial // 20 // --- /// 1124936 // gi|1124936|ref|NC_002745.2|NC_002745.2(GI:29165615):2290241-2290678(-) Staphylococcus aureus subsp. aureus N315, GENE=rplM PRODUCT=50S ribosomal protein L13 LOCUS=SA2017 /…	COG0102	J	0006412 // translation // inferred from electronic annotation	0005622 // intracellular // inferred from electronic annotation /// 0005840 // ribosome // inferred from electronic annotation /// 0030529 // ribonucleoprotein complex // inferred from electronic annotation	0003735 // structural constituent of ribosome // inferred from electronic annotation	sa_c9943s8640_a_at	sa_c9943s8640_a_at	sa_c9943s8640	sa_c9943s8640
SACOL0255	SAOUHSC_00241		-2.25187	-1.17112	down	hypothetical protein	1120228 // gi|1120228|ref|NC_002758.2|NC_002758.2(GI:57634611):314273-315154(-) Staphylococcus aureus subsp. aureus Mu50, PRODUCT=similar to ribose transporter RbsU LOCUS=SAV0270 // ncbi_bacterial // 20 // --- /// 1123039 // gi|1123039|ref|NC_002745.2|NC_002745.2(GI:29165615):314313-315194(-) Staphylococcus aureus subsp. aureus N315, PRODUCT=hypothetical protein LOCUS=SA0260 // ncbi_bacterial // …	COG4975	G	0006810 // transport // inferred from electronic annotation /// 0008643 // carbohydrate transport // inferred from electronic annotation	0005886 // plasma membrane // inferred from electronic annotation /// 0016020 // membrane // inferred from electronic annotation /// 0016021 // integral to membrane // inferred from electronic annotation	0015144 // carbohydrate transmembrane transporter activity // inferred from electronic annotation	sa_c9259s8103_a_at	sa_c9259s8103_a_at	sa_c9259s8103	sa_c9259s8103
SACOL1907	SAOUHSC_01982		-2.24101	-1.16415	down	hypothetical protein	1121832 // gi|1121832|ref|NC_002758.2|NC_002758.2(GI:57634611):1982039-1982862(+) Staphylococcus aureus subsp. aureus Mu50, PRODUCT=hypothetical protein LOCUS=SAV1850 // ncbi_bacterial // 20 // --- /// 1124519 // gi|1124519|ref|NC_002745.2|NC_002745.2(GI:29165615):1904244-1905067(+) Staphylococcus aureus subsp. aureus N315, PRODUCT=hypothetical protein LOCUS=SA1668 // ncbi_bacterial // 20 // --- …	COG0564	J	0001522 // pseudouridine synthesis // inferred from electronic annotation /// 0009451 // RNA modification // inferred from electronic annotation	---	0003723 // RNA binding // inferred from electronic annotation /// 0009982 // pseudouridine synthase activity // inferred from electronic annotation	sa_c3631s3112_a_at	sa_c3631s3112_a_at	sa_c3631s3112	sa_c3631s3112
SACOL0205	SAOUHSC_00188	plfA	-2.23473	-1.1601	down	pyruvate formate-lyase-activating enzyme	1120185 // gi|1120185|ref|NC_002758.2|NC_002758.2(GI:57634611):261097-261854(+) Staphylococcus aureus subsp. aureus Mu50, GENE=pflA PRODUCT=formate acetyltransferase activating enzyme LOCUS=SAV0227 // ncbi_bacterial // 20 // --- /// 1122996 // gi|1122996|ref|NC_002745.2|NC_002745.2(GI:29165615):261137-261894(+) Staphylococcus aureus subsp. aureus N315, GENE=pflA PRODUCT=formate acetyltransferase …	COG1180	O	0005975 // carbohydrate metabolic process // inferred from electronic annotation /// 0006006 // glucose metabolic process // inferred from electronic annotation /// 0006800 // oxygen and reactive oxygen species metabolic process // inferred from electronic annotation /// 0055114 // oxidation reduction // inferred from electronic annotation	0005737 // cytoplasm // inferred from electronic annotation	0003824 // catalytic activity // inferred from electronic annotation /// 0016491 // oxidoreductase activity // inferred from electronic annotation /// 0043365 // [formate-C-acetyltransferase]-activating enzyme activity // inferred from electronic annotation /// 0046872 // metal ion binding // inferred from electronic annotation /// 0051536 // iron-sulfur cluster binding // inferred from electroni…	sa_c4619s3943_a_at	sa_c4619s3943_a_at	sa_c4619s3943	sa_c4619s3943
SACOL0068	SAOUHSC_00040		-2.23414	-1.15972	down	hypothetical protein	1120049 // gi|1120049|ref|NC_002758.2|NC_002758.2(GI:57634611):97084-97289(+) Staphylococcus aureus subsp. aureus Mu50, PRODUCT=hypothetical protein LOCUS=SAV0090 // ncbi_bacterial // 20 // --- /// 1122860 // gi|1122860|ref|NC_002745.2|NC_002745.2(GI:29165615):97123-97328(+) Staphylococcus aureus subsp. aureus N315, PRODUCT=hypothetical protein LOCUS=SA0086 // ncbi_bacterial // 20 // --- /// 3236…			---	---	---	sa_c541s365_a_at	sa_c541s365_a_at	sa_c541s365	sa_c541s365
SACOL2036	SAOUHSC_02274	vga	-2.23345	-1.15927	down	ABC transporter, ATP-binding protein	1122059 // gi|1122059|ref|NC_002758.2|NC_002758.2(GI:57634611):2166739-2168669(+) Staphylococcus aureus subsp. aureus Mu50, GENE=vga PRODUCT=hypothetical ABC transporter LOCUS=SAV2047 // ncbi_bacterial // 20 // --- /// 1124746 // gi|1124746|ref|NC_002745.2|NC_002745.2(GI:29165615):2090306-2092236(+) Staphylococcus aureus subsp. aureus N315, GENE=vga LOCUS=SA1852 // ncbi_bacterial // 20 // --- ///…	COG0488	R	---	---	0000166 // nucleotide binding // inferred from electronic annotation /// 0005524 // ATP binding // inferred from electronic annotation /// 0016887 // ATPase activity // inferred from electronic annotation /// 0017111 // nucleoside-triphosphatase activity // inferred from electronic annotation	sa_c4181s3535_a_at	sa_c4181s3535_a_at	sa_c4181s3535	sa_c4181s3535
SACOL1481	SAOUHSC_01456		-2.22348	-1.15282	down	hypothetical protein	1121417 // gi|1121417|ref|NC_002758.2|NC_002758.2(GI:57634611):1556882-1558224(+) Staphylococcus aureus subsp. aureus Mu50, LOCUS=SAV1442 // ncbi_bacterial // 20 // --- /// 1124113 // gi|1124113|ref|NC_002745.2|NC_002745.2(GI:29165615):1480470-1481812(+) Staphylococcus aureus subsp. aureus N315, PRODUCT=hypothetical protein LOCUS=SA1275 // ncbi_bacterial // 20 // --- /// 3237933 // gi|3237933|ref…	COG3182	S	---	---	---	sa_c2109s1814_a_at	sa_c2109s1814_a_at	sa_c2109s1814	sa_c2109s1814
SACOL0605	SAOUHSC_00541		-2.21811	-1.14933	down	hypothetical protein	1120531 // gi|1120531|ref|NC_002758.2|NC_002758.2(GI:57634611):626957-627429(+) Staphylococcus aureus subsp. aureus Mu50, PRODUCT=similar to cytosine deaminase LOCUS=SAV0558 // ncbi_bacterial // 20 // --- /// 1123321 // gi|1123321|ref|NC_002745.2|NC_002745.2(GI:29165615):602711-603183(+) Staphylococcus aureus subsp. aureus N315, PRODUCT=hypothetical protein LOCUS=SA0516 // ncbi_bacterial // 20 //…	COG0590	FJ	---	---	0003824 // catalytic activity // inferred from electronic annotation /// 0008270 // zinc ion binding // inferred from electronic annotation /// 0016787 // hydrolase activity // inferred from electronic annotation	sa_c9786s10435_s_at	sa_c9786s10435_s_at	sa_c9786s10435	sa_c9786s10435
SACOL0864	SAOUHSC_00822		-2.21705	-1.14864	down	hypothetical protein	1120794 // gi|1120794|ref|NC_002758.2|NC_002758.2(GI:57634611):896651-897220(-) Staphylococcus aureus subsp. aureus Mu50, PRODUCT=hypothetical protein LOCUS=SAV0819 // ncbi_bacterial // 20 // --- /// 1123559 // gi|1123559|ref|NC_002745.2|NC_002745.2(GI:29165615):858135-858704(-) Staphylococcus aureus subsp. aureus N315, PRODUCT=hypothetical protein LOCUS=SA0750 // ncbi_bacterial // 20 // --- /// …			---	---	---	sa_c8463s7426_a_at	sa_c8463s7426_a_at	sa_c8463s7426	sa_c8463s7426
	SAOUHSC_00823		-2.21047	-1.14435	down	hypothetical protein	1120795 // gi|1120795|ref|NC_002758.2|NC_002758.2(GI:57634611):897408-897596(-) Staphylococcus aureus subsp. aureus Mu50, PRODUCT=hypothetical protein LOCUS=SAV0820 // ncbi_bacterial // 19 // --- /// 1123560 // gi|1123560|ref|NC_002745.2|NC_002745.2(GI:29165615):858892-859080(-) Staphylococcus aureus subsp. aureus N315, PRODUCT=hypothetical protein LOCUS=SAS018 // ncbi_bacterial // 19 // ---			---	---	---	sa_c8467s10245_s_at	sa_c8467s10245_s_at	sa_c8467s10245	sa_c8467s10245
SACOL2047	SAOUHSC_02286	leuB	-2.19442	-1.13384	down	3-isopropylmalate dehydrogenase	1122070 // gi|1122070|ref|NC_002758.2|NC_002758.2(GI:57634611):2180466-2181514(+) Staphylococcus aureus subsp. aureus Mu50, GENE=leuB PRODUCT=3-isopropylmalate dehydrogenase LOCUS=SAV2058 // ncbi_bacterial // 20 // --- /// 1124757 // gi|1124757|ref|NC_002745.2|NC_002745.2(GI:29165615):2104033-2105081(+) Staphylococcus aureus subsp. aureus N315, GENE=leuB PRODUCT=3-isopropylmalate dehydrogenase LO…	COG0473	CE	0008652 // cellular amino acid biosynthetic process // inferred from electronic annotation /// 0009082 // branched chain family amino acid biosynthetic process // inferred from electronic annotation /// 0009098 // leucine biosynthetic process // inferred from electronic annotation /// 0055114 // oxidation reduction // inferred from electronic annotation	0005737 // cytoplasm // inferred from electronic annotation	0000287 // magnesium ion binding // inferred from electronic annotation /// 0003862 // 3-isopropylmalate dehydrogenase activity // inferred from electronic annotation /// 0016491 // oxidoreductase activity // inferred from electronic annotation /// 0016616 // oxidoreductase activity, acting on the CH-OH group of donors, NAD or NADP as acceptor // inferred from electronic annotation /// 0046872 //…	sa_c4225s3576_a_at	sa_c4225s3576_a_at	sa_c4225s3576	sa_c4225s3576
SACOL0305	SAOUHSC_00285		-2.16264	-1.11279	down	ABC transporter, permease protein	1120266 // gi|1120266|ref|NC_002758.2|NC_002758.2(GI:57634611):351523-352574(+) Staphylococcus aureus subsp. aureus Mu50, PRODUCT=similar to ABC transporter permease LOCUS=SAV0308 // ncbi_bacterial // 20 // --- /// 1123075 // gi|1123075|ref|NC_002745.2|NC_002745.2(GI:29165615):351566-352617(+) Staphylococcus aureus subsp. aureus N315, PRODUCT=hypothetical protein LOCUS=SA0296 // ncbi_bacterial //…	COG0577	V	---	0005886 // plasma membrane // inferred from electronic annotation /// 0016020 // membrane // inferred from electronic annotation /// 0016021 // integral to membrane // inferred from electronic annotation	---	sa_c6938s6059_a_at	sa_c6938s6059_a_at	sa_c6938s6059	sa_c6938s6059
SACOL1903	SAOUHSC_01978		-2.12335	-1.08634	down	hypothetical protein	1121828 // gi|1121828|ref|NC_002758.2|NC_002758.2(GI:57634611):1977997-1979121(-) Staphylococcus aureus subsp. aureus Mu50, PRODUCT=hypothetical protein LOCUS=SAV1846 // ncbi_bacterial // 20 // --- /// 1124515 // gi|1124515|ref|NC_002745.2|NC_002745.2(GI:29165615):1900202-1901326(-) Staphylococcus aureus subsp. aureus N315, PRODUCT=hypothetical protein LOCUS=SA1664 // ncbi_bacterial // 20 // --- …	COG4399	S	---	0005886 // plasma membrane // inferred from electronic annotation /// 0016020 // membrane // inferred from electronic annotation /// 0016021 // integral to membrane // inferred from electronic annotation	---	sa_c3621s3099_a_at	sa_c3621s3099_a_at	sa_c3621s3099	sa_c3621s3099
SACOL0656	SAOUHSC_00604		-2.09677	-1.06817	down	hypothetical protein	1120574 // gi|1120574|ref|NC_002758.2|NC_002758.2(GI:57634611):676240-676778(+) Staphylococcus aureus subsp. aureus Mu50, PRODUCT=hypothetical protein LOCUS=SAV0601 // ncbi_bacterial // 20 // --- /// 1123364 // gi|1123364|ref|NC_002745.2|NC_002745.2(GI:29165615):651993-652531(+) Staphylococcus aureus subsp. aureus N315, PRODUCT=hypothetical protein LOCUS=SA0558 // ncbi_bacterial // 20 // --- /// …	COG0655	R	---	---	---	sa_c8881s7799_at	sa_c8881s7799_at	sa_c8881s7799	sa_c8881s7799
SACOL2576	SAOUHSC_02877	crtN	-2.07914	-1.05599	down	dehydrosqualene desaturase	1122586 // gi|1122586|ref|NC_002758.2|NC_002758.2(GI:57634611):2708634-2710142(-) Staphylococcus aureus subsp. aureus Mu50, GENE=crtN PRODUCT=squalene synthase LOCUS=SAV2561 // ncbi_bacterial // 20 // --- /// 1125276 // gi|1125276|ref|NC_002745.2|NC_002745.2(GI:29165615):2638208-2639716(-) Staphylococcus aureus subsp. aureus N315, GENE=crtN PRODUCT=squalene desaturase LOCUS=SA2348 // ncbi_bacteri…	COG1233	Q	0015979 // photosynthesis // inferred from electronic annotation /// 0015995 // chlorophyll biosynthetic process // inferred from electronic annotation /// 0016117 // carotenoid biosynthetic process // inferred from electronic annotation /// 0055114 // oxidation reduction // inferred from electronic annotation	---	0016491 // oxidoreductase activity // inferred from electronic annotation	sa_c6226s5406_a_at	sa_c6226s5406_a_at	sa_c6226s5406	sa_c6226s5406
SACOL1326	SAOUHSC_01283		-2.06802	-1.04825	down	hypothetical protein	1121283 // gi|1121283|ref|NC_002758.2|NC_002758.2(GI:57634611):1380367-1381607(+) Staphylococcus aureus subsp. aureus Mu50, LOCUS=SAV1307 // ncbi_bacterial // 20 // --- /// 1123980 // gi|1123980|ref|NC_002745.2|NC_002745.2(GI:29165615):1304039-1305279(+) Staphylococcus aureus subsp. aureus N315, PRODUCT=hypothetical protein LOCUS=SA1147 // ncbi_bacterial // 20 // --- /// 3236012 // gi|3236012|ref…	COG2262	R	0009307 // DNA restriction-modification system // inferred from electronic annotation	0005622 // intracellular // inferred from electronic annotation	0003677 // DNA binding // inferred from electronic annotation /// 0004519 // endonuclease activity // inferred from electronic annotation /// 0005525 // GTP binding // inferred from electronic annotation	sa_c1522s1300_a_at	sa_c1522s1300_a_at	sa_c1522s1300	sa_c1522s1300
SACOL1115	SAOUHSC_01054		-2.06277	-1.04458	down	hypothetical protein	1121083 // gi|1121083|ref|NC_002758.2|NC_002758.2(GI:57634611):1160377-1160991(-) Staphylococcus aureus subsp. aureus Mu50, PRODUCT=hypothetical protein LOCUS=SAV1106 // ncbi_bacterial // 20 // --- /// 1123781 // gi|1123781|ref|NC_002745.2|NC_002745.2(GI:29165615):1084049-1084663(-) Staphylococcus aureus subsp. aureus N315, PRODUCT=hypothetical protein LOCUS=SA0957 // ncbi_bacterial // 20 // --- …	COG4493	S	---	---	---	sa_c820s622_a_at	sa_c820s622_a_at	sa_c820s622	sa_c820s622
SACOL0768	SAOUHSC_00717		-2.05645	-1.04016	down	hypothetical protein	1120681 // gi|1120681|ref|NC_002758.2|NC_002758.2(GI:57634611):782061-782501(-) Staphylococcus aureus subsp. aureus Mu50, PRODUCT=hypothetical protein LOCUS=SAV0708 // ncbi_bacterial // 20 // --- /// 1123470 // gi|1123470|ref|NC_002745.2|NC_002745.2(GI:29165615):757812-758252(-) Staphylococcus aureus subsp. aureus N315, PRODUCT=hypothetical protein LOCUS=SA0663 // ncbi_bacterial // 20 // --- /// …			---	---	---	sa_c8196s7173_a_at	sa_c8196s7173_a_at	sa_c8196s7173	sa_c8196s7173
SACOL1134	SAOUHSC_01075		-2.03335	-1.02386	down	pantetheine-phosphate adenylyltransferase	1121102 // gi|1121102|ref|NC_002758.2|NC_002758.2(GI:57634611):1178211-1178695(+) Staphylococcus aureus subsp. aureus Mu50, PRODUCT=phosphopantetheine adenyltransferase homolog LOCUS=SAV1125 // ncbi_bacterial // 20 // --- /// 1123799 // gi|1123799|ref|NC_002745.2|NC_002745.2(GI:29165615):1101883-1102367(+) Staphylococcus aureus subsp. aureus N315, PRODUCT=hypothetical protein LOCUS=SA0973 // ncbi…	COG0669	H	0009058 // biosynthetic process // inferred from electronic annotation /// 0015937 // coenzyme A biosynthetic process // inferred from electronic annotation	0005737 // cytoplasm // inferred from electronic annotation	0000166 // nucleotide binding // inferred from electronic annotation /// 0003824 // catalytic activity // inferred from electronic annotation /// 0004595 // pantetheine-phosphate adenylyltransferase activity // inferred from electronic annotation /// 0005524 // ATP binding // inferred from electronic annotation /// 0016740 // transferase activity // inferred from electronic annotation /// 0016779…	sa_c8772s7713_a_at	sa_c8772s7713_a_at	sa_c8772s7713	sa_c8772s7713
SACOL0604	SAOUHSC_00540		-2.0266	-1.01906	down	deoxynucleoside kinase family protein	1120530 // gi|1120530|ref|NC_002758.2|NC_002758.2(GI:57634611):626274-626891(-) Staphylococcus aureus subsp. aureus Mu50, PRODUCT=similar to deoxypurine kinase LOCUS=SAV0557 // ncbi_bacterial // 20 // --- /// 1123320 // gi|1123320|ref|NC_002745.2|NC_002745.2(GI:29165615):602028-602645(-) Staphylococcus aureus subsp. aureus N315, PRODUCT=hypothetical protein LOCUS=SA0515 // ncbi_bacterial // 20 //…	COG1428	F	0006139 // nucleobase, nucleoside, nucleotide and nucleic acid metabolic process // inferred from electronic annotation	---	0005524 // ATP binding // inferred from electronic annotation /// 0016301 // kinase activity // inferred from electronic annotation /// 0016773 // phosphotransferase activity, alcohol group as acceptor // inferred from electronic annotation	sa_c7681s6690_a_at	sa_c7681s6690_a_at	sa_c7681s6690	sa_c7681s6690
SACOL1194	SAOUHSC_01145		-2.01216	-1.00875	down	penicillin-binding protein 1	1121158 // gi|1121158|ref|NC_002758.2|NC_002758.2(GI:57634611):1234382-1236618(+) Staphylococcus aureus subsp. aureus Mu50, GENE=pbpA PRODUCT=penicillin-binding protein 1 LOCUS=SAV1181 // ncbi_bacterial // 20 // --- /// 1123855 // gi|1123855|ref|NC_002745.2|NC_002745.2(GI:29165615):1158053-1160289(+) Staphylococcus aureus subsp. aureus N315, GENE=pbpA PRODUCT=penicillin-binding protein 1 LOCUS=SA…	COG0768	M	0009273 // peptidoglycan-based cell wall biogenesis // inferred from electronic annotation	---	0008658 // penicillin binding // inferred from electronic annotation	sa_c10005s8699_a_at	sa_c10005s8699_a_at	sa_c10005s8699	sa_c10005s8699
SACOL0452	SAOUHSC_00365	ahpC	2.0004	1.00029	up	alkyl hydroperoxide reductase, C subunit	1120338 // gi|1120338|ref|NC_002758.2|NC_002758.2(GI:57634611):422506-423075(-) Staphylococcus aureus subsp. aureus Mu50, GENE=ahpC PRODUCT=alkyl hydroperoxide reductase subunit C LOCUS=SAV0381 // ncbi_bacterial // 20 // --- /// 1123148 // gi|1123148|ref|NC_002745.2|NC_002745.2(GI:29165615):422549-423118(-) Staphylococcus aureus subsp. aureus N315, GENE=ahpC PRODUCT=alkyl hydroperoxide reductase …	COG0450	O	0045454 // cell redox homeostasis // inferred from electronic annotation /// 0055114 // oxidation reduction // inferred from electronic annotation	---	0004601 // peroxidase activity // inferred from electronic annotation /// 0016209 // antioxidant activity // inferred from electronic annotation /// 0016491 // oxidoreductase activity // inferred from electronic annotation /// 0051920 // peroxiredoxin activity // inferred from electronic annotation	sa_c7228s6293_at	sa_c7228s6293_at	sa_c7228s6293	sa_c7228s6293
unknown	unknown		2.00463	1.00334	up		sa_c2417s9774 // --- // unknown // --- // ---			---	---	---	sa_c2417s9774_a_at	sa_c2417s9774_a_at	sa_c2417s9774	sa_c2417s9774
SACOL1687	SAOUHSC_01739	lytH	2.00578	1.00416	up	N-acetylmuramoyl-L-alanine amidase, family 3	1121607 // gi|1121607|ref|NC_002758.2|NC_002758.2(GI:57634611):1740714-1741589(-) Staphylococcus aureus subsp. aureus Mu50, GENE=lytH PRODUCT=N-acetylmuramoyl-L-alanine amidase LOCUS=SAV1632 // ncbi_bacterial // 20 // --- /// 1124302 // gi|1124302|ref|NC_002745.2|NC_002745.2(GI:29165615):1664301-1665176(-) Staphylococcus aureus subsp. aureus N315, GENE=lytH PRODUCT=N-acetylmuramoyl-L-alanine amid…	COG0860	M	0007047 // cellular cell wall organization // inferred from electronic annotation /// 0009253 // peptidoglycan catabolic process // inferred from electronic annotation	0005576 // extracellular region // inferred from electronic annotation	0008745 // N-acetylmuramoyl-L-alanine amidase activity // inferred from electronic annotation /// 0016787 // hydrolase activity // inferred from electronic annotation /// 0016811 // hydrolase activity, acting on carbon-nitrogen (but not peptide) bonds, in linear amides // inferred from electronic annotation	sa_c10078s8796_a_at	sa_c10078s8796_a_at	sa_c10078s8796	sa_c10078s8796
			2.02976	1.02131	up								sa_i11088ur_x_at
			2.03954	1.02824	up								sa_i5965ur_x_at
SACOL0491	SAOUHSC_00410		2.04516	1.03221	up	cobalamin synthesis protein, putative	1120407 // gi|1120407|ref|NC_002758.2|NC_002758.2(GI:57634611):492651-493855(+) Staphylococcus aureus subsp. aureus Mu50, PRODUCT=putative cobalamin synthesis protein LOCUS=SAV0450 // ncbi_bacterial // 20 // --- /// 1123194 // gi|1123194|ref|NC_002745.2|NC_002745.2(GI:29165615):468136-469340(+) Staphylococcus aureus subsp. aureus N315, PRODUCT=hypothetical protein LOCUS=SA0410 // ncbi_bacterial /…	COG0523	R	---	---	---	sa_c7333s6374_a_at	sa_c7333s6374_a_at	sa_c7333s6374	sa_c7333s6374
SACOL1301	SAOUHSC_01259		2.04843	1.03452	up	hypothetical protein	1121259 // gi|1121259|ref|NC_002758.2|NC_002758.2(GI:57634611):1354354-1354748(+) Staphylococcus aureus subsp. aureus Mu50, PRODUCT=hypothetical protein LOCUS=SAV1282 // ncbi_bacterial // 20 // --- /// 1123956 // gi|1123956|ref|NC_002745.2|NC_002745.2(GI:29165615):1278025-1278419(+) Staphylococcus aureus subsp. aureus N315, PRODUCT=hypothetical protein LOCUS=SA1125 // ncbi_bacterial // 20 // --- …	COG1426	S	---	---	0003677 // DNA binding // inferred from electronic annotation /// 0043565 // sequence-specific DNA binding // inferred from electronic annotation	sa_c1437s1212_at	sa_c1437s1212_at	sa_c1437s1212	sa_c1437s1212
SACOL0225	SAOUHSC_00211		2.05059	1.03604	up	hypothetical protein	1120201 // gi|1120201|ref|NC_002758.2|NC_002758.2(GI:57634611):284454-285391(+) Staphylococcus aureus subsp. aureus Mu50, LOCUS=SAV0243 // ncbi_bacterial // 20 // --- /// 1123012 // gi|1123012|ref|NC_002745.2|NC_002745.2(GI:29165615):284494-285431(+) Staphylococcus aureus subsp. aureus N315, PRODUCT=hypothetical protein LOCUS=SA0234 // ncbi_bacterial // 20 // --- /// 3236710 // gi|3236710|ref|NC_…	COG1957	F	---	---	0016787 // hydrolase activity // inferred from electronic annotation	sa_c5453s4720_a_at	sa_c5453s4720_a_at	sa_c5453s4720	sa_c5453s4720
unknown	unknown		2.05648	1.04018	up		sa_i10012u // --- // unknown // --- // ---			---	---	---	sa_i10012u_x_at	sa_i10012u_x_at	sa_i10012u	sa_i10012u
SACOL0126	SAOUHSC_00103		2.06051	1.043	up	phosphonate ABC transporter, permease protein	1120100 // gi|1120100|ref|NC_002758.2|NC_002758.2(GI:57634611):155843-156643(-) Staphylococcus aureus subsp. aureus Mu50, PRODUCT=phosphonates transport permease LOCUS=SAV0141 // ncbi_bacterial // 19 // --- /// 1122911 // gi|1122911|ref|NC_002745.2|NC_002745.2(GI:29165615):155882-156682(-) Staphylococcus aureus subsp. aureus N315, PRODUCT=hypothetical protein LOCUS=SA0136 // ncbi_bacterial // 19 …	COG3639	P	0006810 // transport // inferred from electronic annotation /// 0015716 // phosphonate transport // inferred from electronic annotation	0005886 // plasma membrane // inferred from electronic annotation /// 0005887 // integral to plasma membrane // inferred from electronic annotation /// 0016020 // membrane // inferred from electronic annotation /// 0016021 // integral to membrane // inferred from electronic annotation	0005215 // transporter activity // inferred from electronic annotation /// 0015604 // phosphonate transmembrane transporter activity // inferred from electronic annotation	sa_c2116s1822_a_at	sa_c2116s1822_a_at	sa_c2116s1822	sa_c2116s1822
unknown			2.09513	1.06704	up	unknown	sa_i6413dr // --- // unknown // --- // ---			---	---	---	sa_i6413dr_x_at	sa_i6413dr_x_at	sa_i6413dr	sa_i6413dr
SACOL0510	SAOUHSC_00430		2.09522	1.0671	up	hypothetical protein	1120424 // gi|1120424|ref|NC_002758.2|NC_002758.2(GI:57634611):511246-511733(+) Staphylococcus aureus subsp. aureus Mu50, PRODUCT=hypothetical protein LOCUS=SAV0468 // ncbi_bacterial // 20 // --- /// 1123211 // gi|1123211|ref|NC_002745.2|NC_002745.2(GI:29165615):486932-487419(+) Staphylococcus aureus subsp. aureus N315, PRODUCT=hypothetical protein LOCUS=SA0426 // ncbi_bacterial // 20 // --- /// …	COG0454	KR	0008152 // metabolic process // inferred from electronic annotation	---	0008080 // N-acetyltransferase activity // inferred from electronic annotation /// 0016740 // transferase activity // inferred from electronic annotation	sa_c7393s6421_a_at	sa_c7393s6421_a_at	sa_c7393s6421	sa_c7393s6421
SACOL1283	SAOUHSC_01241	polC	2.09764	1.06877	up	DNA polymerase III, alpha chain PolC-type	1121241 // gi|1121241|ref|NC_002758.2|NC_002758.2(GI:57634611):1330200-1334518(+) Staphylococcus aureus subsp. aureus Mu50, GENE=polC PRODUCT=DNA polymerase III alpha chain PolC-type LOCUS=SAV1264 // ncbi_bacterial // 20 // --- /// 1123938 // gi|1123938|ref|NC_002745.2|NC_002745.2(GI:29165615):1253871-1258189(+) Staphylococcus aureus subsp. aureus N315, GENE=polC PRODUCT=DNA polymerase III, alpha…	COG2176	L	0006260 // DNA replication // inferred from electronic annotation	0005622 // intracellular // inferred from electronic annotation /// 0005737 // cytoplasm // inferred from electronic annotation	0003676 // nucleic acid binding // inferred from electronic annotation /// 0003677 // DNA binding // inferred from electronic annotation /// 0003824 // catalytic activity // inferred from electronic annotation /// 0003887 // DNA-directed DNA polymerase activity // inferred from electronic annotation /// 0004518 // nuclease activity // inferred from electronic annotation /// 0004527 // exonuclease…	sa_c1376s1149_a_at	sa_c1376s1149_a_at	sa_c1376s1149	sa_c1376s1149
SACOL2648	SAOUHSC_02958	(phoB)	2.10442	1.07342	up	alkaline phosphatase III precursor	1122652 // gi|1122652|ref|NC_002758.2|NC_002758.2(GI:57634611):2778724-2780150(+) Staphylococcus aureus subsp. aureus Mu50, GENE=phoB PRODUCT=alkaline phosphatase III precursor LOCUS=SAV2627 // ncbi_bacterial // 20 // --- /// 1125349 // gi|1125349|ref|NC_002745.2|NC_002745.2(GI:29165615):2715010-2716436(+) Staphylococcus aureus subsp. aureus N315, GENE=phoB PRODUCT=alkaline phosphatase III precur…	COG1785	P	0008152 // metabolic process // inferred from electronic annotation	---	0003824 // catalytic activity // inferred from electronic annotation /// 0004035 // alkaline phosphatase activity // inferred from electronic annotation /// 0016787 // hydrolase activity // inferred from electronic annotation /// 0016791 // phosphatase activity // inferred from electronic annotation	sa_c6493s5661_a_at	sa_c6493s5661_a_at	sa_c6493s5661	sa_c6493s5661
SACOL0522	SAOUHSC_00445	recR	2.10832	1.07609	up	recombination protein RecR	1120437 // gi|1120437|ref|NC_002758.2|NC_002758.2(GI:57634611):529018-529616(+) Staphylococcus aureus subsp. aureus Mu50, GENE=recR PRODUCT=recombination protein RecR LOCUS=SAV0480 // ncbi_bacterial // 20 // --- /// 1123224 // gi|1123224|ref|NC_002745.2|NC_002745.2(GI:29165615):504704-505302(+) Staphylococcus aureus subsp. aureus N315, GENE=recR PRODUCT=recombination protein RecR LOCUS=SA0438 // …	COG0353	L	0006259 // DNA metabolic process // inferred from electronic annotation /// 0006281 // DNA repair // inferred from electronic annotation /// 0006310 // DNA recombination // inferred from electronic annotation /// 0006974 // response to DNA damage stimulus // inferred from electronic annotation	---	0003676 // nucleic acid binding // inferred from electronic annotation /// 0003677 // DNA binding // inferred from electronic annotation /// 0046872 // metal ion binding // inferred from electronic annotation	sa_c7441s6461_a_at	sa_c7441s6461_a_at	sa_c7441s6461	sa_c7441s6461
			2.11258	1.07901	up								sa_i4988ur_x_at
SACOL0526	SAOUHSC_00454	holB	2.12047	1.08438	up	probable DNA polymerase III delta prime subunit	1120444 // gi|1120444|ref|NC_002758.2|NC_002758.2(GI:57634611):538932-539860(+) Staphylococcus aureus subsp. aureus Mu50, GENE=holB PRODUCT=probable DNA polymerase III delta prime subunit LOCUS=SAV0484 // ncbi_bacterial // 20 // --- /// 1123233 // gi|1123233|ref|NC_002745.2|NC_002745.2(GI:29165615):514727-515655(+) Staphylococcus aureus subsp. aureus N315, GENE=holB LOCUS=SA0442 // ncbi_bacterial…	COG0470	L	---	---	---	sa_c7458s6479_a_at	sa_c7458s6479_a_at	sa_c7458s6479	sa_c7458s6479
SACOL0122	SAOUHSC_00099		2.12294	1.08606	up	hypothetical protein	1120096 // gi|1120096|ref|NC_002758.2|NC_002758.2(GI:57634611):151600-152954(+) Staphylococcus aureus subsp. aureus Mu50, PRODUCT=probable transmembrane protein LOCUS=SAV0137 // ncbi_bacterial // 20 // --- /// 1122907 // gi|1122907|ref|NC_002745.2|NC_002745.2(GI:29165615):151639-152993(+) Staphylococcus aureus subsp. aureus N315, PRODUCT=hypothetical protein LOCUS=SA0132 // ncbi_bacterial // 20 /…	COG0477	GEPR	0015904 // tetracycline transport // inferred from electronic annotation /// 0046677 // response to antibiotic // inferred from electronic annotation /// 0055085 // transmembrane transport // inferred from electronic annotation	0016020 // membrane // inferred from electronic annotation /// 0016021 // integral to membrane // inferred from electronic annotation	0015520 // tetracycline:hydrogen antiporter activity // inferred from electronic annotation	sa_c1968s1693_a_at	sa_c1968s1693_a_at	sa_c1968s1693	sa_c1968s1693
SACOL0718	SAOUHSC_00667	(vraF)	2.12573	1.08796	up	ABC transporter, ATP-binding protein	1120634 // gi|1120634|ref|NC_002758.2|NC_002758.2(GI:57634611):734344-735107(+) Staphylococcus aureus subsp. aureus Mu50, GENE=vraF PRODUCT=ABC transporter ATP-binding protein LOCUS=SAV0661 // ncbi_bacterial // 18 // --- /// 1123423 // gi|1123423|ref|NC_002745.2|NC_002745.2(GI:29165615):710095-710858(+) Staphylococcus aureus subsp. aureus N315, GENE=vraF PRODUCT=ABC transporter ATP-binding protei…	COG1136	V	---	---	0000166 // nucleotide binding // inferred from electronic annotation /// 0005524 // ATP binding // inferred from electronic annotation /// 0016887 // ATPase activity // inferred from electronic annotation /// 0017111 // nucleoside-triphosphatase activity // inferred from electronic annotation	sa_c5381s4656_a_at	sa_c5381s4656_a_at	sa_c5381s4656	sa_c5381s4656
SACOL1630	SAOUHSC_01676		2.13066	1.0913	up	hypothetical protein	1121548 // gi|1121548|ref|NC_002758.2|NC_002758.2(GI:57634611):1683199-1684188(-) Staphylococcus aureus subsp. aureus Mu50, PRODUCT=hypothetical protein LOCUS=SAV1573 // ncbi_bacterial // 20 // --- /// 1124243 // gi|1124243|ref|NC_002745.2|NC_002745.2(GI:29165615):1606787-1607776(-) Staphylococcus aureus subsp. aureus N315, PRODUCT=hypothetical protein LOCUS=SA1402 // ncbi_bacterial // 20 // --- …	COG4864	S	0006412 // translation // inferred from electronic annotation /// 0006434 // seryl-tRNA aminoacylation // inferred from electronic annotation	0005737 // cytoplasm // inferred from electronic annotation /// 0005886 // plasma membrane // inferred from electronic annotation /// 0016020 // membrane // inferred from electronic annotation /// 0016021 // integral to membrane // inferred from electronic annotation	0000166 // nucleotide binding // inferred from electronic annotation /// 0004828 // serine-tRNA ligase activity // inferred from electronic annotation /// 0005524 // ATP binding // inferred from electronic annotation	sa_c9647s8402_a_at	sa_c9647s8402_a_at	sa_c9647s8402	sa_c9647s8402
			2.15992	1.11098	up		57634611 // gi|57634611|ref|NC_002758.2| Staphylococcus aureus subsp. aureus Mu50, complete genome // ncbi_bacterial // 20 // ---			---	---	---	sa_c6821s5955_a_at	sa_c6821s5955_a_at	sa_c6821s5955	sa_c6821s5955
SACOL2261	SAOUHSC_02536	moaA	2.1669	1.11563	up	molybdenum cofactor biosynthesis protein A	1122293 // gi|1122293|ref|NC_002758.2|NC_002758.2(GI:57634611):2396152-2397174(-) Staphylococcus aureus subsp. aureus Mu50, GENE=moaA PRODUCT=molybdenum cofactor biosynthesis protein A LOCUS=SAV2268 // ncbi_bacterial // 20 // --- /// 1124986 // gi|1124986|ref|NC_002745.2|NC_002745.2(GI:29165615):2326652-2327674(-) Staphylococcus aureus subsp. aureus N315, GENE=moaA PRODUCT=molybdenum cofactor bio…	COG2896	H	0006777 // Mo-molybdopterin cofactor biosynthetic process // inferred from electronic annotation /// 0008152 // metabolic process // inferred from electronic annotation	0019008 // molybdopterin synthase complex // inferred from electronic annotation	0000166 // nucleotide binding // inferred from electronic annotation /// 0003824 // catalytic activity // inferred from electronic annotation /// 0005525 // GTP binding // inferred from electronic annotation /// 0046872 // metal ion binding // inferred from electronic annotation /// 0051536 // iron-sulfur cluster binding // inferred from electronic annotation /// 0051539 // 4 iron, 4 sulfur clust…	sa_c4947s4252_a_at	sa_c4947s4252_a_at	sa_c4947s4252	sa_c4947s4252
SACOL0747	SAOUHSC_00695		2.19425	1.13373	up	cobalamin synthesis protein/P47K family protein	1120660 // gi|1120660|ref|NC_002758.2|NC_002758.2(GI:57634611):760335-761263(+) Staphylococcus aureus subsp. aureus Mu50, PRODUCT=similar to cobalamin synthesis related protein LOCUS=SAV0687 // ncbi_bacterial // 20 // --- /// 1123449 // gi|1123449|ref|NC_002745.2|NC_002745.2(GI:29165615):736086-737014(+) Staphylococcus aureus subsp. aureus N315, PRODUCT=hypothetical protein LOCUS=SA0642 // ncbi_b…	COG0523	R	---	---	---	sa_c8125s7107_a_at	sa_c8125s7107_a_at	sa_c8125s7107	sa_c8125s7107
SACOL0733	SAOUHSC_00681		2.20624	1.14159	up	sugar efflux transporter, putative	1120646 // gi|1120646|ref|NC_002758.2|NC_002758.2(GI:57634611):748585-749801(+) Staphylococcus aureus subsp. aureus Mu50, PRODUCT=sugar efflux transporter LOCUS=SAV0673 // ncbi_bacterial // 20 // --- /// 1123435 // gi|1123435|ref|NC_002745.2|NC_002745.2(GI:29165615):724336-725552(+) Staphylococcus aureus subsp. aureus N315, PRODUCT=hypothetical protein LOCUS=SA0628 // ncbi_bacterial // 20 // --- …	COG0477	GEPR	0055085 // transmembrane transport // inferred from electronic annotation	---	---	sa_c8075s7059_a_at	sa_c8075s7059_a_at	sa_c8075s7059	sa_c8075s7059
SACOL1830	SAOUHSC_01900		2.22236	1.15209	up	hypothetical protein	1121754 // gi|1121754|ref|NC_002758.2|NC_002758.2(GI:57634611):1913614-1914251(+) Staphylococcus aureus subsp. aureus Mu50, PRODUCT=hypothetical protein LOCUS=SAV1780 // ncbi_bacterial // 20 // --- /// 1124444 // gi|1124444|ref|NC_002745.2|NC_002745.2(GI:29165615):1835821-1836458(+) Staphylococcus aureus subsp. aureus N315, PRODUCT=hypothetical protein LOCUS=SA1598 // ncbi_bacterial // 20 // --- …	COG1266	R	---	0016020 // membrane // inferred from electronic annotation	---	sa_c3422s2952_a_at	sa_c3422s2952_a_at	sa_c3422s2952	sa_c3422s2952
SACOL0769	SAOUHSC_00718		2.25233	1.17142	up	hypothetical protein	1120682 // gi|1120682|ref|NC_002758.2|NC_002758.2(GI:57634611):782781-783365(-) Staphylococcus aureus subsp. aureus Mu50, PRODUCT=hypothetical protein LOCUS=SAV0709 // ncbi_bacterial // 18 // --- /// 1123471 // gi|1123471|ref|NC_002745.2|NC_002745.2(GI:29165615):758532-759116(-) Staphylococcus aureus subsp. aureus N315, PRODUCT=hypothetical protein LOCUS=SA0664 // ncbi_bacterial // 18 // --- /// …			---	---	---	sa_c8200s7177_a_at	sa_c8200s7177_a_at	sa_c8200s7177	sa_c8200s7177
SACOL1095	SAOUHSC_01032		2.25447	1.17279	up	cytochrome d ubiquinol oxidase, subunit II	1121064 // gi|1121064|ref|NC_002758.2|NC_002758.2(GI:57634611):1140999-1142020(+) Staphylococcus aureus subsp. aureus Mu50, LOCUS=SAV1087 // ncbi_bacterial // 20 // --- /// 1123762 // gi|1123762|ref|NC_002745.2|NC_002745.2(GI:29165615):1064671-1065692(+) Staphylococcus aureus subsp. aureus N315, PRODUCT=hypothetical protein LOCUS=SA0938 // ncbi_bacterial // 20 // --- /// 3237629 // gi|3237629|ref…	COG1294	C	0055114 // oxidation reduction // inferred from electronic annotation	0016020 // membrane // inferred from electronic annotation	0016491 // oxidoreductase activity // inferred from electronic annotation	sa_c740s548_a_at	sa_c740s548_a_at	sa_c740s548	sa_c740s548
SACOL2369	SAOUHSC_02654		2.26463	1.17928	up	hypothetical protein	1122397 // gi|1122397|ref|NC_002758.2|NC_002758.2(GI:57634611):2498300-2499295(-) Staphylococcus aureus subsp. aureus Mu50, PRODUCT=similar to thioredoxin reductase LOCUS=SAV2372 // ncbi_bacterial // 18 // --- /// 1125090 // gi|1125090|ref|NC_002745.2|NC_002745.2(GI:29165615):2428800-2429795(-) Staphylococcus aureus subsp. aureus N315, PRODUCT=hypothetical protein LOCUS=SA2162 // ncbi_bacterial /…	COG0492	O	0055114 // oxidation reduction // inferred from electronic annotation	---	0004324 // ferredoxin-NADP+ reductase activity // inferred from electronic annotation /// 0016491 // oxidoreductase activity // inferred from electronic annotation /// 0050660 // FAD or FADH2 binding // inferred from electronic annotation	sa_c5472s9152_a_at	sa_c5472s9152_a_at	sa_c5472s9152	sa_c5472s9152
SACOL0494	SAOUHSC_00412	nuoF	2.29808	1.20043	up	NADH dehydrogenase subunit L	1120409 // gi|1120409|ref|NC_002758.2|NC_002758.2(GI:57634611):495441-496927(+) Staphylococcus aureus subsp. aureus Mu50, GENE=ndhF PRODUCT=NADH dehydrogenase subunit L LOCUS=SAV0452 // ncbi_bacterial // 20 // --- /// 1123196 // gi|1123196|ref|NC_002745.2|NC_002745.2(GI:29165615):470926-472412(+) Staphylococcus aureus subsp. aureus N315, GENE=ndhF PRODUCT=NADH dehydrogenase subunit L LOCUS=SA0411…	COG1009	CP	0042773 // ATP synthesis coupled electron transport // inferred from electronic annotation /// 0055114 // oxidation reduction // inferred from electronic annotation	0016020 // membrane // inferred from electronic annotation /// 0016021 // integral to membrane // inferred from electronic annotation	0008137 // NADH dehydrogenase (ubiquinone) activity // inferred from electronic annotation /// 0016491 // oxidoreductase activity // inferred from electronic annotation	sa_c7338s6377_a_at	sa_c7338s6377_a_at	sa_c7338s6377	sa_c7338s6377
SACOL0791	SAOUHSC_00741	(nrdL)	2.34856	1.23178	up	hypothetical protein	1120703 // gi|1120703|ref|NC_002758.2|NC_002758.2(GI:57634611):807302-807702(+) Staphylococcus aureus subsp. aureus Mu50, GENE=nrdI PRODUCT=hypothetical protein LOCUS=SAV0730 // ncbi_bacterial // 18 // --- /// 1123492 // gi|1123492|ref|NC_002745.2|NC_002745.2(GI:29165615):783109-783509(+) Staphylococcus aureus subsp. aureus N315, GENE=nrdI PRODUCT=hypothetical protein LOCUS=SA0685 // ncbi_bacteri…	COG1780	F	---	---	---	sa_c8264s7244_at	sa_c8264s7244_at	sa_c8264s7244	sa_c8264s7244
SACOL2660	SAOUHSC_02972	isaB	2.3544	1.23536	up	immunodominant antigen B	1122663 // gi|1122663|ref|NC_002758.2|NC_002758.2(GI:57634611):2793668-2794195(-) Staphylococcus aureus subsp. aureus Mu50, GENE=isaB PRODUCT=immunodominant antigen B LOCUS=SAV2638 // ncbi_bacterial // 20 // --- /// 1125360 // gi|1125360|ref|NC_002745.2|NC_002745.2(GI:29165615):2729954-2730481(-) Staphylococcus aureus subsp. aureus N315, GENE=isaB PRODUCT=immunodominant antigen B LOCUS=SA2431 // …			---	0005576 // extracellular region // inferred from electronic annotation	---	sa_c6541s5711_at	sa_c6541s5711_at	sa_c6541s5711	sa_c6541s5711
SACOL0519	SAOUHSC_00441		2.39464	1.25981	up	acetyltransferase, GNAT family	1120434 // gi|1120434|ref|NC_002758.2|NC_002758.2(GI:57634611):526314-526840(+) Staphylococcus aureus subsp. aureus Mu50, PRODUCT=hypothetical protein LOCUS=SAV0477 // ncbi_bacterial // 20 // --- /// 1123221 // gi|1123221|ref|NC_002745.2|NC_002745.2(GI:29165615):502000-502526(+) Staphylococcus aureus subsp. aureus N315, PRODUCT=hypothetical protein LOCUS=SA0435 // ncbi_bacterial // 20 // --- /// …	COG3153	R	0008152 // metabolic process // inferred from electronic annotation	---	0008080 // N-acetyltransferase activity // inferred from electronic annotation /// 0016740 // transferase activity // inferred from electronic annotation	sa_c7431s6453_a_at	sa_c7431s6453_a_at	sa_c7431s6453	sa_c7431s6453
SACOL1736	SAOUHSC_01796	fpg	2.43995	1.28685	up	formamidopyrimidine-DNA glycosylase	1121664 // gi|1121664|ref|NC_002758.2|NC_002758.2(GI:57634611):1797602-1798474(-) Staphylococcus aureus subsp. aureus Mu50, PRODUCT=similar to formamidopyrimidine-DNA glycosidase LOCUS=SAV1689 // ncbi_bacterial // 20 // --- /// 1124357 // gi|1124357|ref|NC_002745.2|NC_002745.2(GI:29165615):1721209-1722081(-) Staphylococcus aureus subsp. aureus N315, PRODUCT=hypothetical protein LOCUS=SA1512 // nc…	COG0266	L	0006281 // DNA repair // inferred from electronic annotation /// 0006284 // base-excision repair // inferred from electronic annotation /// 0006289 // nucleotide-excision repair // inferred from electronic annotation /// 0006974 // response to DNA damage stimulus // inferred from electronic annotation /// 0008152 // metabolic process // inferred from electronic annotation	---	0003676 // nucleic acid binding // inferred from electronic annotation /// 0003677 // DNA binding // inferred from electronic annotation /// 0003684 // damaged DNA binding // inferred from electronic annotation /// 0003824 // catalytic activity // inferred from electronic annotation /// 0003906 // DNA-(apurinic or apyrimidinic site) lyase activity // inferred from electronic annotation /// 000827…	sa_c8742s7683_a_at	sa_c8742s7683_a_at	sa_c8742s7683	sa_c8742s7683
SACOL2464	SAOUHSC_02756		2.44677	1.29088	up	addiction module toxin, Txe/YoeB family	1122481 // gi|1122481|ref|NC_002758.2|NC_002758.2(GI:57634611):2593688-2593954(-) Staphylococcus aureus subsp. aureus Mu50, PRODUCT=hypothetical protein LOCUS=SAV2456 // ncbi_bacterial // 19 // --- /// 1125172 // gi|1125172|ref|NC_002745.2|NC_002745.2(GI:29165615):2522494-2522760(-) Staphylococcus aureus subsp. aureus N315, PRODUCT=hypothetical protein LOCUS=SA2245 // ncbi_bacterial // 19 // --- …	COG4115	S	0006401 // RNA catabolic process // inferred from electronic annotation	---	0004519 // endonuclease activity // inferred from electronic annotation	sa_c10217s8896_a_at	sa_c10217s8896_a_at	sa_c10217s8896	sa_c10217s8896
SACOL1098	SAOUHSC_01035		2.45193	1.29392	up	hypothetical protein	1121066 // gi|1121066|ref|NC_002758.2|NC_002758.2(GI:57634611):1143060-1144757(-) Staphylococcus aureus subsp. aureus Mu50, PRODUCT=similar to Zn-dependent hydrolase LOCUS=SAV1089 // ncbi_bacterial // 20 // --- /// 1123764 // gi|1123764|ref|NC_002745.2|NC_002745.2(GI:29165615):1066732-1068429(-) Staphylococcus aureus subsp. aureus N315, PRODUCT=hypothetical protein LOCUS=SA0940 // ncbi_bacterial …	COG0595	R	---	0005737 // cytoplasm // inferred from electronic annotation	0003723 // RNA binding // inferred from electronic annotation /// 0004518 // nuclease activity // inferred from electronic annotation /// 0004519 // endonuclease activity // inferred from electronic annotation /// 0016787 // hydrolase activity // inferred from electronic annotation /// 0016788 // hydrolase activity, acting on ester bonds // inferred from electronic annotation /// 0046872 // metal…	sa_c9033s7929_a_at	sa_c9033s7929_a_at	sa_c9033s7929	sa_c9033s7929
			2.46881	1.30382	up								sa_i6959dr_x_at
SACOL2246	SAOUHSC_02520		2.46889	1.30386	up	sugar transporter, putative	1122281 // gi|1122281|ref|NC_002758.2|NC_002758.2(GI:57634611):2383902-2384767(+) Staphylococcus aureus subsp. aureus Mu50, PRODUCT=glucose uptake protein homolog LOCUS=SAV2256 // ncbi_bacterial // 20 // --- /// 1124974 // gi|1124974|ref|NC_002745.2|NC_002745.2(GI:29165615):2314402-2315267(+) Staphylococcus aureus subsp. aureus N315, PRODUCT=hypothetical protein LOCUS=SA2053 // ncbi_bacterial // …	COG4975	G	0006810 // transport // inferred from electronic annotation /// 0008643 // carbohydrate transport // inferred from electronic annotation	0005886 // plasma membrane // inferred from electronic annotation /// 0016020 // membrane // inferred from electronic annotation /// 0016021 // integral to membrane // inferred from electronic annotation	0015144 // carbohydrate transmembrane transporter activity // inferred from electronic annotation	sa_c4910s4214_a_at	sa_c4910s4214_a_at	sa_c4910s4214	sa_c4910s4214
SACOL2262	SAOUHSC_02537	mobA	2.48595	1.3138	up	molybdopterin-guanine dinucleotide biosynthesis mobA, putative	1122294 // gi|1122294|ref|NC_002758.2|NC_002758.2(GI:57634611):2397194-2397793(-) Staphylococcus aureus subsp. aureus Mu50, GENE=mobA LOCUS=SAV2269 // ncbi_bacterial // 20 // --- /// 1124987 // gi|1124987|ref|NC_002745.2|NC_002745.2(GI:29165615):2327694-2328293(-) Staphylococcus aureus subsp. aureus N315, GENE=mobA LOCUS=SA2064 // ncbi_bacterial // 20 // --- /// 3238394 // gi|3238394|ref|NC_00295…	COG0746	H	0006777 // Mo-molybdopterin cofactor biosynthetic process // inferred from electronic annotation	0005737 // cytoplasm // inferred from electronic annotation	0000166 // nucleotide binding // inferred from electronic annotation /// 0005525 // GTP binding // inferred from electronic annotation	sa_c4951s4255_a_at	sa_c4951s4255_a_at	sa_c4951s4255	sa_c4951s4255
SACOL0451	SAOUHSC_00364	ahpF	2.49335	1.31809	up	alkyl hydroperoxide reductase, subunit F	1120337 // gi|1120337|ref|NC_002758.2|NC_002758.2(GI:57634611):420967-422490(-) Staphylococcus aureus subsp. aureus Mu50, GENE=ahpF PRODUCT=alkyl hydroperoxide reductase subunit F LOCUS=SAV0380 // ncbi_bacterial // 20 // --- /// 1123147 // gi|1123147|ref|NC_002745.2|NC_002745.2(GI:29165615):421010-422533(-) Staphylococcus aureus subsp. aureus N315, GENE=ahpF PRODUCT=alkyl hydroperoxide reductase …	COG3634	O	0045454 // cell redox homeostasis // inferred from electronic annotation /// 0055114 // oxidation reduction // inferred from electronic annotation	---	0009055 // electron carrier activity // inferred from electronic annotation /// 0015035 // protein disulfide oxidoreductase activity // inferred from electronic annotation /// 0016491 // oxidoreductase activity // inferred from electronic annotation /// 0016651 // oxidoreductase activity, acting on NADH or NADPH // inferred from electronic annotation /// 0050660 // FAD or FADH2 binding // inferre…	sa_c7224s6289_a_at	sa_c7224s6289_a_at	sa_c7224s6289	sa_c7224s6289
SACOL1224	SAOUHSC_01179	priA	2.52339	1.33536	up	primosomal protein N`	1121189 // gi|1121189|ref|NC_002758.2|NC_002758.2(GI:57634611):1269616-1272026(+) Staphylococcus aureus subsp. aureus Mu50, GENE=priA PRODUCT=primosomal protein LOCUS=SAV1212 // ncbi_bacterial // 20 // --- /// 1123886 // gi|1123886|ref|NC_002745.2|NC_002745.2(GI:29165615):1193287-1195697(+) Staphylococcus aureus subsp. aureus N315, GENE=priA PRODUCT=PriA, primosomal protein LOCUS=SA1055 // ncbi_b…	COG1198	L	0006260 // DNA replication // inferred from electronic annotation	---	0000166 // nucleotide binding // inferred from electronic annotation /// 0003676 // nucleic acid binding // inferred from electronic annotation /// 0003677 // DNA binding // inferred from electronic annotation /// 0004386 // helicase activity // inferred from electronic annotation /// 0005524 // ATP binding // inferred from electronic annotation /// 0008026 // ATP-dependent helicase activity // i…	sa_c1193s974_a_at	sa_c1193s974_a_at	sa_c1193s974	sa_c1193s974
			2.52886	1.33849	up		57634611 // gi|57634611|ref|NC_002758.2| Staphylococcus aureus subsp. aureus Mu50, complete genome // ncbi_bacterial // 20 // ---			---	---	---	sa_c2895s2460_x_at	sa_c2895s2460_x_at	sa_c2895s2460	sa_c2895s2460
SACOL2285	SAOUHSC_02564	ureG	2.5361	1.34261	up	urease accessory protein UreG	1122318 // gi|1122318|ref|NC_002758.2|NC_002758.2(GI:57634611):2415957-2416573(+) Staphylococcus aureus subsp. aureus Mu50, GENE=ureG PRODUCT=urease accessory protein LOCUS=SAV2293 // ncbi_bacterial // 20 // --- /// 1125011 // gi|1125011|ref|NC_002745.2|NC_002745.2(GI:29165615):2346457-2347073(+) Staphylococcus aureus subsp. aureus N315, GENE=ureG PRODUCT=urease accessory protein UreG LOCUS=SA208…	COG0378	OK	---	0005737 // cytoplasm // inferred from electronic annotation	0000166 // nucleotide binding // inferred from electronic annotation /// 0005524 // ATP binding // inferred from electronic annotation /// 0005525 // GTP binding // inferred from electronic annotation /// 0016151 // nickel ion binding // inferred from electronic annotation	sa_c5043s4344_a_at	sa_c5043s4344_a_at	sa_c5043s4344	sa_c5043s4344
SACOL0496	SAOUHSC_00414		2.57205	1.36292	up	hypothetical protein	1120411 // gi|1120411|ref|NC_002758.2|NC_002758.2(GI:57634611):499805-500169(+) Staphylococcus aureus subsp. aureus Mu50, PRODUCT=hypothetical protein LOCUS=SAV0454 // ncbi_bacterial // 20 // --- /// 1123198 // gi|1123198|ref|NC_002745.2|NC_002745.2(GI:29165615):475290-475654(+) Staphylococcus aureus subsp. aureus N315, PRODUCT=hypothetical protein LOCUS=SA0413 // ncbi_bacterial // 20 // --- /// …	COG5609	S	---	---	---	sa_c9238s8088_a_at	sa_c9238s8088_a_at	sa_c9238s8088	sa_c9238s8088
SACOL1747	SAOUHSC_01808	accA	2.58796	1.37182	up	acetyl-CoA carboxylase alpha subunit	1121675 // gi|1121675|ref|NC_002758.2|NC_002758.2(GI:57634611):1815186-1816130(-) Staphylococcus aureus subsp. aureus Mu50, GENE=accA PRODUCT=acetyl-CoA carboxylase alpha subunit LOCUS=SAV1700 // ncbi_bacterial // 20 // --- /// 1124367 // gi|1124367|ref|NC_002745.2|NC_002745.2(GI:29165615):1737273-1738217(-) Staphylococcus aureus subsp. aureus N315, GENE=accA PRODUCT=acetyl-CoA carboxylase alpha …	COG0825	I	0006633 // fatty acid biosynthetic process // inferred from electronic annotation /// 0008610 // lipid biosynthetic process // inferred from electronic annotation	0005737 // cytoplasm // inferred from electronic annotation /// 0009317 // acetyl-CoA carboxylase complex // inferred from electronic annotation	0000166 // nucleotide binding // inferred from electronic annotation /// 0003989 // acetyl-CoA carboxylase activity // inferred from electronic annotation /// 0005524 // ATP binding // inferred from electronic annotation /// 0016874 // ligase activity // inferred from electronic annotation	sa_c3108s2661_a_at	sa_c3108s2661_a_at	sa_c3108s2661	sa_c3108s2661
SACOL0961	SAOUHSC_00895	(gudB)	2.61214	1.38523	up	glutamate dehydrogenase, NAD-specific, putative	1120933 // gi|1120933|ref|NC_002758.2|NC_002758.2(GI:57634611):999472-1000718(+) Staphylococcus aureus subsp. aureus Mu50, GENE=gudB PRODUCT=NAD-specific glutamate dehydrogenase LOCUS=SAV0958 // ncbi_bacterial // 20 // --- /// 1123634 // gi|1123634|ref|NC_002745.2|NC_002745.2(GI:29165615):923188-924434(+) Staphylococcus aureus subsp. aureus N315, GENE=gudB PRODUCT=NAD-specific glutamate dehydroge…	COG0334	E	0006520 // cellular amino acid metabolic process // inferred from electronic annotation /// 0008152 // metabolic process // inferred from electronic annotation /// 0055114 // oxidation reduction // inferred from electronic annotation	---	0003824 // catalytic activity // inferred from electronic annotation /// 0004352 // glutamate dehydrogenase activity // inferred from electronic annotation /// 0005488 // binding // inferred from electronic annotation /// 0016491 // oxidoreductase activity // inferred from electronic annotation /// 0016639 // oxidoreductase activity, acting on the CH-NH2 group of donors, NAD or NADP as acceptor /…	sa_c9112s7982_a_at	sa_c9112s7982_a_at	sa_c9112s7982	sa_c9112s7982
SACOL1182	SAOUHSC_01129	arcC1	2.61444	1.3865	up	carbamate kinase	1121146 // gi|1121146|ref|NC_002758.2|NC_002758.2(GI:57634611):1223169-1224103(+) Staphylococcus aureus subsp. aureus Mu50, PRODUCT=carbamate kinase LOCUS=SAV1170 // ncbi_bacterial // 19 // --- /// 1123843 // gi|1123843|ref|NC_002745.2|NC_002745.2(GI:29165615):1146841-1147775(+) Staphylococcus aureus subsp. aureus N315, PRODUCT=carbamate kinase LOCUS=SA1013 // ncbi_bacterial // 19 // --- /// 3238…	COG0549	E	0006525 // arginine metabolic process // inferred from electronic annotation /// 0008652 // cellular amino acid biosynthetic process // inferred from electronic annotation	0005737 // cytoplasm // inferred from electronic annotation	0000166 // nucleotide binding // inferred from electronic annotation /// 0005524 // ATP binding // inferred from electronic annotation /// 0008804 // carbamate kinase activity // inferred from electronic annotation /// 0016301 // kinase activity // inferred from electronic annotation /// 0016740 // transferase activity // inferred from electronic annotation	sa_c1047s831_at	sa_c1047s831_at	sa_c1047s831	sa_c1047s831
SACOL2291	SAOUHSC_02571		2.62208	1.39071	up	secretory antigen precursor, putative	1122324 // gi|1122324|ref|NC_002758.2|NC_002758.2(GI:57634611):2422095-2422900(+) Staphylococcus aureus subsp. aureus Mu50, GENE=ssaA PRODUCT=secretory antigen precursor SsaA homolog LOCUS=SAV2299 // ncbi_bacterial // 20 // --- /// 1125017 // gi|1125017|ref|NC_002745.2|NC_002745.2(GI:29165615):2352595-2353400(+) Staphylococcus aureus subsp. aureus N315, GENE=ssaA PRODUCT=hypothetical protein LOCU…	COG3942	R	0009405 // pathogenesis // inferred from electronic annotation	0005576 // extracellular region // inferred from electronic annotation	---	sa_c5066s4362_a_at	sa_c5066s4362_a_at	sa_c5066s4362	sa_c5066s4362
SACOL1302	SAOUHSC_01260	pgsA	2.63355	1.39701	up	phosphatidylglycerophosphate synthase	1121260 // gi|1121260|ref|NC_002758.2|NC_002758.2(GI:57634611):1354780-1355360(+) Staphylococcus aureus subsp. aureus Mu50, GENE=pgsA PRODUCT=phosphatidylglycerophosphate synthase LOCUS=SAV1283 // ncbi_bacterial // 20 // --- /// 1123957 // gi|1123957|ref|NC_002745.2|NC_002745.2(GI:29165615):1278451-1279031(+) Staphylococcus aureus subsp. aureus N315, GENE=pgsA PRODUCT=phosphatidylglycerophosphate…	COG0558	I	0008654 // phospholipid biosynthetic process // inferred from electronic annotation	0005886 // plasma membrane // inferred from electronic annotation /// 0016020 // membrane // inferred from electronic annotation /// 0016021 // integral to membrane // inferred from electronic annotation	0008444 // CDP-diacylglycerol-glycerol-3-phosphate 3-phosphatidyltransferase activity // inferred from electronic annotation /// 0016740 // transferase activity // inferred from electronic annotation /// 0016780 // phosphotransferase activity, for other substituted phosphate groups // inferred from electronic annotation	sa_c9593s8355_a_at	sa_c9593s8355_a_at	sa_c9593s8355	sa_c9593s8355
unknown	unknown		2.64009	1.40059	up		sa_i10498d // --- // unknown // --- // ---			---	---	---	sa_i10498d_x_at	sa_i10498d_x_at	sa_i10498d	sa_i10498d
SACOL2463	SAOUHSC_02755	(pepA2)	2.64332	1.40235	up	(glutamyl-aminopeptidase) hypothetical protein	1122480 // gi|1122480|ref|NC_002758.2|NC_002758.2(GI:57634611):2592257-2593333(-) Staphylococcus aureus subsp. aureus Mu50, PRODUCT=endo-1,4-beta-glucanase LOCUS=SAV2455 // ncbi_bacterial // 20 // --- /// 1125171 // gi|1125171|ref|NC_002745.2|NC_002745.2(GI:29165615):2521063-2522139(-) Staphylococcus aureus subsp. aureus N315, PRODUCT=hypothetical protein LOCUS=SA2244 // ncbi_bacterial // 20 // -…	COG1363	G	---	---	0004177 // aminopeptidase activity // inferred from electronic annotation /// 0016787 // hydrolase activity // inferred from electronic annotation	sa_c5809s5052_a_at	sa_c5809s5052_a_at	sa_c5809s5052	sa_c5809s5052
unknown	unknown		2.64377	1.4026	up		sa_i4662d // --- // unknown // --- // ---			---	---	---	sa_i4662d_x_at	sa_i4662d_x_at	sa_i4662d	sa_i4662d
SACOL0461	SAOUHSC_00375	guaA	2.65639	1.40947	up	GMP synthase, putative	1120348 // gi|1120348|ref|NC_002758.2|NC_002758.2(GI:57634611):434461-436004(+) Staphylococcus aureus subsp. aureus Mu50, GENE=guaA LOCUS=SAV0391 // ncbi_bacterial // 20 // --- /// 1123158 // gi|1123158|ref|NC_002745.2|NC_002745.2(GI:29165615):434504-436047(+) Staphylococcus aureus subsp. aureus N315, GENE=guaA LOCUS=SA0376 // ncbi_bacterial // 20 // --- /// 3236475 // gi|3236475|ref|NC_002951.2|…	COG0518	F	0006164 // purine nucleotide biosynthetic process // inferred from electronic annotation /// 0006177 // GMP biosynthetic process // inferred from electronic annotation /// 0006541 // glutamine metabolic process // inferred from electronic annotation /// 0009058 // biosynthetic process // inferred from electronic annotation	---	0000166 // nucleotide binding // inferred from electronic annotation /// 0003824 // catalytic activity // inferred from electronic annotation /// 0003922 // GMP synthase (glutamine-hydrolyzing) activity // inferred from electronic annotation /// 0005524 // ATP binding // inferred from electronic annotation /// 0016874 // ligase activity // inferred from electronic annotation	sa_c9220s8080_a_at	sa_c9220s8080_a_at	sa_c9220s8080	sa_c9220s8080
SACOL2151	SAOUHSC_02405	glmM	2.66827	1.4159	up	phosphoglucosamine mutase GlmM	1122177 // gi|1122177|ref|NC_002758.2|NC_002758.2(GI:57634611):2295588-2296943(-) Staphylococcus aureus subsp. aureus Mu50, GENE=glmM(femD) PRODUCT=phosphoglucosamine-mutase LOCUS=SAV2161 // ncbi_bacterial // 20 // --- /// 1124871 // gi|1124871|ref|NC_002745.2|NC_002745.2(GI:29165615):2225868-2227223(-) Staphylococcus aureus subsp. aureus N315, GENE=glmM PRODUCT=phosphoglucosamine-mutase LOCUS=SA…	COG1109	G	0005975 // carbohydrate metabolic process // inferred from electronic annotation	---	0000287 // magnesium ion binding // inferred from electronic annotation /// 0008966 // phosphoglucosamine mutase activity // inferred from electronic annotation /// 0016853 // isomerase activity // inferred from electronic annotation /// 0016868 // intramolecular transferase activity, phosphotransferases // inferred from electronic annotation /// 0046872 // metal ion binding // inferred from elec…	sa_c9787s8526_a_at	sa_c9787s8526_a_at	sa_c9787s8526	sa_c9787s8526
SACOL0263	SAOUHSC_00248	lytM	2.67318	1.41856	up	peptidoglycan hydrolase	1120234 // gi|1120234|ref|NC_002758.2|NC_002758.2(GI:57634611):320208-321160(+) Staphylococcus aureus subsp. aureus Mu50, GENE=lytM PRODUCT=peptidoglycan hydrolase LOCUS=SAV0276 // ncbi_bacterial // 20 // --- /// 1123044 // gi|1123044|ref|NC_002745.2|NC_002745.2(GI:29165615):320251-321203(+) Staphylococcus aureus subsp. aureus N315, GENE=lytM PRODUCT=peptidoglycan hydrolase LOCUS=SA0265 // ncbi_b…	COG3942	R	0006508 // proteolysis // inferred from electronic annotation /// 0007047 // cellular cell wall organization // inferred from electronic annotation /// 0009405 // pathogenesis // inferred from electronic annotation	0005576 // extracellular region // inferred from electronic annotation	0004222 // metalloendopeptidase activity // inferred from electronic annotation /// 0008233 // peptidase activity // inferred from electronic annotation /// 0008237 // metallopeptidase activity // inferred from electronic annotation /// 0016787 // hydrolase activity // inferred from electronic annotation /// 0046872 // metal ion binding // inferred from electronic annotation	sa_c6812s5946_a_at	sa_c6812s5946_a_at	sa_c6812s5946	sa_c6812s5946
SACOL1994	SAOUHSC_02152		2.69077	1.42802	up	ABC transporter, ATP-binding protein, putative	1121944 // gi|1121944|ref|NC_002758.2|NC_002758.2(GI:57634611):2075460-2076332(-) Staphylococcus aureus subsp. aureus Mu50, LOCUS=SAV1931 // ncbi_bacterial // 20 // --- /// 1124631 // gi|1124631|ref|NC_002745.2|NC_002745.2(GI:29165615):1997665-1998537(-) Staphylococcus aureus subsp. aureus N315, PRODUCT=hypothetical protein LOCUS=SA1745 // ncbi_bacterial // 20 // --- /// 3238035 // gi|3238035|ref…	COG1131	V	---	---	0000166 // nucleotide binding // inferred from electronic annotation /// 0005524 // ATP binding // inferred from electronic annotation /// 0016887 // ATPase activity // inferred from electronic annotation /// 0017111 // nucleoside-triphosphatase activity // inferred from electronic annotation	sa_c5379s4651_a_at	sa_c5379s4651_a_at	sa_c5379s4651	sa_c5379s4651
SACOL1085	SAOUHSC_01021		2.69383	1.42966	up	hypothetical protein	1121053 // gi|1121053|ref|NC_002758.2|NC_002758.2(GI:57634611):1130233-1131633(-) Staphylococcus aureus subsp. aureus Mu50, PRODUCT=similar to cation ABC transporter LOCUS=SAV1076 // ncbi_bacterial // 20 // --- /// 1123751 // gi|1123751|ref|NC_002745.2|NC_002745.2(GI:29165615):1053905-1055305(-) Staphylococcus aureus subsp. aureus N315, PRODUCT=hypothetical protein LOCUS=SA0928 // ncbi_bacterial …	COG1122	P	---	---	0000166 // nucleotide binding // inferred from electronic annotation /// 0005524 // ATP binding // inferred from electronic annotation /// 0016887 // ATPase activity // inferred from electronic annotation /// 0017111 // nucleoside-triphosphatase activity // inferred from electronic annotation	sa_c704s512_a_at	sa_c704s512_a_at	sa_c704s512	sa_c704s512
SACOL1014	SAOUHSC_00946		2.71648	1.44174	up	hypothetical protein	1120985 // gi|1120985|ref|NC_002758.2|NC_002758.2(GI:57634611):1058195-1060041(+) Staphylococcus aureus subsp. aureus Mu50, PRODUCT=Na+/H+ antiporter homolog LOCUS=SAV1010 // ncbi_bacterial // 20 // --- /// 1123685 // gi|1123685|ref|NC_002745.2|NC_002745.2(GI:29165615):981911-983757(+) Staphylococcus aureus subsp. aureus N315, PRODUCT=hypothetical protein LOCUS=SA0868 // ncbi_bacterial // 20 // -…	COG0475	P	0006810 // transport // inferred from electronic annotation /// 0006811 // ion transport // inferred from electronic annotation /// 0006812 // cation transport // inferred from electronic annotation /// 0006813 // potassium ion transport // inferred from electronic annotation /// 0008152 // metabolic process // inferred from electronic annotation /// 0055085 // transmembrane transport // inferred…	0005886 // plasma membrane // inferred from electronic annotation /// 0016021 // integral to membrane // inferred from electronic annotation	0003824 // catalytic activity // inferred from electronic annotation /// 0005488 // binding // inferred from electronic annotation /// 0008324 // cation transmembrane transporter activity // inferred from electronic annotation /// 0015297 // antiporter activity // inferred from electronic annotation /// 0015299 // solute:hydrogen antiporter activity // inferred from electronic annotation	sa_c422s9317_a_at	sa_c422s9317_a_at	sa_c422s9317	sa_c422s9317
SACOL1300	SAOUHSC_01258		2.74096	1.45468	up	hypothetical protein	1121258 // gi|1121258|ref|NC_002758.2|NC_002758.2(GI:57634611):1353508-1354337(+) Staphylococcus aureus subsp. aureus Mu50, PRODUCT=hypothetical protein LOCUS=SAV1281 // ncbi_bacterial // 19 // --- /// 1123955 // gi|1123955|ref|NC_002745.2|NC_002745.2(GI:29165615):1277179-1278008(+) Staphylococcus aureus subsp. aureus N315, PRODUCT=hypothetical protein LOCUS=SA1124 // ncbi_bacterial // 19 // --- …			0008152 // metabolic process // inferred from electronic annotation	---	0016597 // amino acid binding // inferred from electronic annotation	sa_c9597s8359_a_at	sa_c9597s8359_a_at	sa_c9597s8359	sa_c9597s8359
SACOL0527	SAOUHSC_00455		2.76896	1.46934	up	hypothetical protein	1120445 // gi|1120445|ref|NC_002758.2|NC_002758.2(GI:57634611):540027-540664(+) Staphylococcus aureus subsp. aureus Mu50, PRODUCT=signal peptidase II-like protein LOCUS=SAV0485 // ncbi_bacterial // 16 // --- /// 1123234 // gi|1123234|ref|NC_002745.2|NC_002745.2(GI:29165615):515822-516459(+) Staphylococcus aureus subsp. aureus N315, PRODUCT=hypothetical protein LOCUS=SA0443 // ncbi_bacterial // 16…	COG1774	S	---	---	---	sa_c7459s6483_at	sa_c7459s6483_at	sa_c7459s6483	sa_c7459s6483
SACOL0495	SAOUHSC_00413		2.76929	1.46952	up	hypothetical protein	1120410 // gi|1120410|ref|NC_002758.2|NC_002758.2(GI:57634611):496938-499645(+) Staphylococcus aureus subsp. aureus Mu50, PRODUCT=hypothetical protein LOCUS=SAV0453 // ncbi_bacterial // 20 // --- /// 1123197 // gi|1123197|ref|NC_002745.2|NC_002745.2(GI:29165615):472423-475130(+) Staphylococcus aureus subsp. aureus N315, PRODUCT=hypothetical protein LOCUS=SA0412 // ncbi_bacterial // 20 // --- /// …	COG3002	S	---	---	---	sa_c7344s6381_a_at	sa_c7344s6381_a_at	sa_c7344s6381	sa_c7344s6381
unknown	unknown		2.82794	1.49975	up		sa_i6652u // --- // unknown // --- // ---			---	---	---	sa_i6652u_x_at	sa_i6652u_x_at	sa_i6652u	sa_i6652u
			2.8519	1.51192	up		57634611 // gi|57634611|ref|NC_002758.2| Staphylococcus aureus subsp. aureus Mu50, complete genome // ncbi_bacterial // 20 // ---			---	---	---	sa_c7428s10194_x_at	sa_c7428s10194_x_at	sa_c7428s10194	sa_c7428s10194
SACOL1735	SAOUHSC_01795	coaE	2.88126	1.5267	up	dephospho-CoA kinase	1121663 // gi|1121663|ref|NC_002758.2|NC_002758.2(GI:57634611):1796963-1797586(-) Staphylococcus aureus subsp. aureus Mu50, PRODUCT=dephospho-CoA kinase LOCUS=SAV1688 // ncbi_bacterial // 19 // --- /// 1124356 // gi|1124356|ref|NC_002745.2|NC_002745.2(GI:29165615):1720570-1721193(-) Staphylococcus aureus subsp. aureus N315, PRODUCT=hypothetical protein LOCUS=SA1511 // ncbi_bacterial // 19 // --- …	COG0237	H	0015937 // coenzyme A biosynthetic process // inferred from electronic annotation	0005737 // cytoplasm // inferred from electronic annotation	0000166 // nucleotide binding // inferred from electronic annotation /// 0004140 // dephospho-CoA kinase activity // inferred from electronic annotation /// 0005524 // ATP binding // inferred from electronic annotation /// 0016301 // kinase activity // inferred from electronic annotation /// 0016740 // transferase activity // inferred from electronic annotation	sa_c3066s2615_a_at	sa_c3066s2615_a_at	sa_c3066s2615	sa_c3066s2615
SACOL0124	SAOUHSC_00101	deoB	2.88909	1.53062	up	phosphopentomutase	1120098 // gi|1120098|ref|NC_002758.2|NC_002758.2(GI:57634611):153723-154903(+) Staphylococcus aureus subsp. aureus Mu50, GENE=drm PRODUCT=phosphopentomutase LOCUS=SAV0139 // ncbi_bacterial // 19 // --- /// 1122909 // gi|1122909|ref|NC_002745.2|NC_002745.2(GI:29165615):153762-154942(+) Staphylococcus aureus subsp. aureus N315, GENE=drm PRODUCT=phosphopentomutase LOCUS=SA0134 // ncbi_bacterial // …	COG1015	G	0008152 // metabolic process // inferred from electronic annotation /// 0009117 // nucleotide metabolic process // inferred from electronic annotation /// 0043094 // cellular metabolic compound salvage // inferred from electronic annotation	0005737 // cytoplasm // inferred from electronic annotation	0000287 // magnesium ion binding // inferred from electronic annotation /// 0003824 // catalytic activity // inferred from electronic annotation /// 0008973 // phosphopentomutase activity // inferred from electronic annotation /// 0016853 // isomerase activity // inferred from electronic annotation /// 0046872 // metal ion binding // inferred from electronic annotation	sa_c2038s1749_a_at	sa_c2038s1749_a_at	sa_c2038s1749	sa_c2038s1749
SACOL1995	SAOUHSC_02153		2.91512	1.54356	up	hypothetical protein	1121945 // gi|1121945|ref|NC_002758.2|NC_002758.2(GI:57634611):2076329-2077009(-) Staphylococcus aureus subsp. aureus Mu50, PRODUCT=hypothetical protein LOCUS=SAV1932 // ncbi_bacterial // 20 // --- /// 1124632 // gi|1124632|ref|NC_002745.2|NC_002745.2(GI:29165615):1998534-1999214(-) Staphylococcus aureus subsp. aureus N315, PRODUCT=hypothetical protein LOCUS=SA1746 // ncbi_bacterial // 20 // --- …			---	---	---	sa_c3932s3401_a_at	sa_c3932s3401_a_at	sa_c3932s3401	sa_c3932s3401
SACOL2283	SAOUHSC_02562	ureE	2.91995	1.54594	up	urease accessory protein UreE	1122316 // gi|1122316|ref|NC_002758.2|NC_002758.2(GI:57634611):2414810-2415264(+) Staphylococcus aureus subsp. aureus Mu50, GENE=ureE PRODUCT=urease accessory protein LOCUS=SAV2291 // ncbi_bacterial // 20 // --- /// 1125009 // gi|1125009|ref|NC_002745.2|NC_002745.2(GI:29165615):2345310-2345764(+) Staphylococcus aureus subsp. aureus N315, GENE=ureE PRODUCT=urease accessory protein UreE LOCUS=SA208…	COG2371	O	0006457 // protein folding // inferred from electronic annotation /// 0006461 // protein complex assembly // inferred from electronic annotation /// 0018307 // enzyme active site formation // inferred from electronic annotation /// 0019627 // urea metabolic process // inferred from electronic annotation	0005737 // cytoplasm // inferred from electronic annotation	0016151 // nickel ion binding // inferred from electronic annotation	sa_c5035s4334_at	sa_c5035s4334_at	sa_c5035s4334	sa_c5035s4334
			2.91997	1.54595	up								sa_i5043dr_x_at
SACOL1014	SAOUHSC_00946		2.92364	1.54777	up	hypothetical protein	1120985 // gi|1120985|ref|NC_002758.2|NC_002758.2(GI:57634611):1058195-1060041(+) Staphylococcus aureus subsp. aureus Mu50, PRODUCT=Na+/H+ antiporter homolog LOCUS=SAV1010 // ncbi_bacterial // 11 // --- /// 1123685 // gi|1123685|ref|NC_002745.2|NC_002745.2(GI:29165615):981911-983757(+) Staphylococcus aureus subsp. aureus N315, PRODUCT=hypothetical protein LOCUS=SA0868 // ncbi_bacterial // 11 // -…	COG0475	P	0006810 // transport // inferred from electronic annotation /// 0006811 // ion transport // inferred from electronic annotation /// 0006812 // cation transport // inferred from electronic annotation /// 0006813 // potassium ion transport // inferred from electronic annotation /// 0008152 // metabolic process // inferred from electronic annotation /// 0055085 // transmembrane transport // inferred…	0005886 // plasma membrane // inferred from electronic annotation /// 0016021 // integral to membrane // inferred from electronic annotation	0003824 // catalytic activity // inferred from electronic annotation /// 0005488 // binding // inferred from electronic annotation /// 0008324 // cation transmembrane transporter activity // inferred from electronic annotation /// 0015297 // antiporter activity // inferred from electronic annotation /// 0015299 // solute:hydrogen antiporter activity // inferred from electronic annotation	sa_i11032u_x_at	sa_i11032u_x_at	sa_i11032u	sa_i11032u
SACOL1094	SAOUHSC_01031	cydA	2.96542	1.56824	up	cytochrome d ubiquinol oxidase, subunit I	1121063 // gi|1121063|ref|NC_002758.2|NC_002758.2(GI:57634611):1139641-1141004(+) Staphylococcus aureus subsp. aureus Mu50, LOCUS=SAV1086 // ncbi_bacterial // 20 // --- /// 1123761 // gi|1123761|ref|NC_002745.2|NC_002745.2(GI:29165615):1063313-1064676(+) Staphylococcus aureus subsp. aureus N315, PRODUCT=hypothetical protein LOCUS=SA0937 // ncbi_bacterial // 20 // --- /// 3237819 // gi|3237819|ref…	COG1271	C	0055114 // oxidation reduction // inferred from electronic annotation	0016020 // membrane // inferred from electronic annotation	0016491 // oxidoreductase activity // inferred from electronic annotation	sa_c736s544_a_at	sa_c736s544_a_at	sa_c736s544	sa_c736s544
SACOL1099	SAOUHSC_01036		2.96763	1.56931	up	hypothetical protein	1121067 // gi|1121067|ref|NC_002758.2|NC_002758.2(GI:57634611):1144757-1144927(-) Staphylococcus aureus subsp. aureus Mu50, PRODUCT=hypothetical protein LOCUS=SAV1090 // ncbi_bacterial // 16 // --- /// 1123765 // gi|1123765|ref|NC_002745.2|NC_002745.2(GI:29165615):1068429-1068599(-) Staphylococcus aureus subsp. aureus N315, PRODUCT=hypothetical protein LOCUS=SA0941 // ncbi_bacterial // 16 // --- …	COG5503	S	---	---	---	sa_c744s9414_a_at	sa_c744s9414_a_at	sa_c744s9414	sa_c744s9414
SACOL2159	SAOUHSC_02420		2.9872	1.57879	up	hypothetical protein	1124887 // gi|1124887|ref|NC_002745.2|NC_002745.2(GI:29165615):2239880-2241223(-) Staphylococcus aureus subsp. aureus N315, PRODUCT=hypothetical protein LOCUS=SA1972 // ncbi_bacterial // 20 // --- /// 3237421 // gi|3237421|ref|NC_002951.2|NC_002951.2(GI:57650036):2237711-2239054(-) Staphylococcus aureus subsp. aureus COL, PRODUCT=drug transporter, putative LOCUS=SACOL2159 // ncbi_bacterial // 20 …	COG0477	GEPR	0015904 // tetracycline transport // inferred from electronic annotation /// 0046677 // response to antibiotic // inferred from electronic annotation /// 0055085 // transmembrane transport // inferred from electronic annotation	0016020 // membrane // inferred from electronic annotation /// 0016021 // integral to membrane // inferred from electronic annotation	0015520 // tetracycline:hydrogen antiporter activity // inferred from electronic annotation	sa_c4612s9984_a_at	sa_c4612s9984_a_at	sa_c4612s9984	sa_c4612s9984
SACOL1861	SAOUHSC_01932		2.99895	1.58446	up	type I restriction-modification enzyme, S subunit, EcoA family, putative	3237806 // gi|3237806|ref|NC_002951.2|NC_002951.2(GI:57650036):1913466-1914665(-) Staphylococcus aureus subsp. aureus COL, GENE=hsdS LOCUS=SACOL1861 // ncbi_bacterial // 20 // ---	COG732	V	0006304 // DNA modification // inferred from electronic annotation	---	0003677 // DNA binding // inferred from electronic annotation	sa_c3511s9811_a_at	sa_c3511s9811_a_at	sa_c3511s9811	sa_c3511s9811
SACOL1828	SAOUHSC_01898		3.00272	1.58627	up	hypothetical protein	1121752 // gi|1121752|ref|NC_002758.2|NC_002758.2(GI:57634611):1912445-1912890(+) Staphylococcus aureus subsp. aureus Mu50, PRODUCT=hypothetical protein LOCUS=SAV1778 // ncbi_bacterial // 19 // --- /// 1124442 // gi|1124442|ref|NC_002745.2|NC_002745.2(GI:29165615):1834652-1835097(+) Staphylococcus aureus subsp. aureus N315, PRODUCT=hypothetical protein LOCUS=SA1596 // ncbi_bacterial // 19 // --- …			---	---	---	sa_i2947dr_x_at	sa_i2947dr_x_at	sa_i2947dr	sa_i2947dr
			3.00427	1.58701	up		57634611 // gi|57634611|ref|NC_002758.2| Staphylococcus aureus subsp. aureus Mu50, complete genome // ncbi_bacterial // 16 // ---			---	---	---	sa_c10586s11043_x_at	sa_c10586s11043_x_at	sa_c10586s11043	sa_c10586s11043
SACOL0711	SAOUHSC_00660		3.00843	1.58901	up	hypothetical protein	1120627 // gi|1120627|ref|NC_002758.2|NC_002758.2(GI:57634611):727795-728777(+) Staphylococcus aureus subsp. aureus Mu50, PRODUCT=hypothetical protein LOCUS=SAV0654 // ncbi_bacterial // 16 // --- /// 1123416 // gi|1123416|ref|NC_002745.2|NC_002745.2(GI:29165615):703546-704528(+) Staphylococcus aureus subsp. aureus N315, PRODUCT=hypothetical protein LOCUS=SA0609 // ncbi_bacterial // 16 // --- /// …	COG3949	S	---	---	---	sa_c8013s6998_a_at	sa_c8013s6998_a_at	sa_c8013s6998	sa_c8013s6998
unknown	unknown		3.09115	1.62814	up		sa_c10553s11013 // --- // unknown // --- // ---			---	---	---	sa_c10553s11013_s_at	sa_c10553s11013_s_at	sa_c10553s11013	sa_c10553s11013
SACOL0498	SAOUHSC_00416		3.09859	1.63161	up	hypothetical protein	1120413 // gi|1120413|ref|NC_002758.2|NC_002758.2(GI:57634611):500850-501526(+) Staphylococcus aureus subsp. aureus Mu50, PRODUCT=hypothetical protein LOCUS=SAV0456 // ncbi_bacterial // 20 // --- /// 1123200 // gi|1123200|ref|NC_002745.2|NC_002745.2(GI:29165615):476335-477011(+) Staphylococcus aureus subsp. aureus N315, PRODUCT=hypothetical protein LOCUS=SA0415 // ncbi_bacterial // 20 // --- /// …	COG0671	I	---	0016020 // membrane // inferred from electronic annotation	0003824 // catalytic activity // inferred from electronic annotation	sa_c7356s6393_a_at	sa_c7356s6393_a_at	sa_c7356s6393	sa_c7356s6393
SACOL2159	SAOUHSC_02420		3.11039	1.6371	up	hypothetical protein	1122193 // gi|1122193|ref|NC_002758.2|NC_002758.2(GI:57634611):2309600-2310073(-) Staphylococcus aureus subsp. aureus Mu50, PRODUCT=putative multidrug transporter LOCUS=SAV2168 // ncbi_bacterial // 20 // --- /// 1124887 // gi|1124887|ref|NC_002745.2|NC_002745.2(GI:29165615):2239880-2241223(-) Staphylococcus aureus subsp. aureus N315, PRODUCT=hypothetical protein LOCUS=SA1972 // ncbi_bacterial // …	COG0477	GEPR	0015904 // tetracycline transport // inferred from electronic annotation /// 0046677 // response to antibiotic // inferred from electronic annotation /// 0055085 // transmembrane transport // inferred from electronic annotation	0016020 // membrane // inferred from electronic annotation /// 0016021 // integral to membrane // inferred from electronic annotation	0015520 // tetracycline:hydrogen antiporter activity // inferred from electronic annotation	sa_c10682s11132_s_at	sa_c10682s11132_s_at	sa_c10682s11132	sa_c10682s11132
SACOL2121	SAOUHSC_02370		3.11374	1.63865	up	acetyltransferase, GNAT family	1122145 // gi|1122145|ref|NC_002758.2|NC_002758.2(GI:57634611):2256815-2257675(-) Staphylococcus aureus subsp. aureus Mu50, LOCUS=SAV2129 // ncbi_bacterial // 20 // --- /// 1124832 // gi|1124832|ref|NC_002745.2|NC_002745.2(GI:29165615):2180383-2181243(-) Staphylococcus aureus subsp. aureus N315, PRODUCT=hypothetical protein LOCUS=SA1931 // ncbi_bacterial // 20 // --- /// 3237472 // gi|3237472|ref…	COG0454	KR	0008152 // metabolic process // inferred from electronic annotation	---	0008080 // N-acetyltransferase activity // inferred from electronic annotation /// 0016740 // transferase activity // inferred from electronic annotation	sa_c9809s8548_a_at	sa_c9809s8548_a_at	sa_c9809s8548	sa_c9809s8548
			3.16632	1.66281	up								sa_i6453ur_x_at
SACOL0002	SAOUHSC_00002	dnaN	3.17477	1.66665	up	DNA polymerase III subunit beta	1119962 // gi|1119962|ref|NC_002758.2|NC_002758.2(GI:57634611):2155-3290(+) Staphylococcus aureus subsp. aureus Mu50, GENE=dnaN PRODUCT=DNA polymerase III subunit beta LOCUS=SAV0002 // ncbi_bacterial // 20 // --- /// 1122773 // gi|1122773|ref|NC_002745.2|NC_002745.2(GI:29165615):2155-3290(+) Staphylococcus aureus subsp. aureus N315, GENE=dnaN PRODUCT=DNA polymerase III subunit beta LOCUS=SA0002 /…	COG0592	L	0006260 // DNA replication // inferred from electronic annotation	0005737 // cytoplasm // inferred from electronic annotation	0003677 // DNA binding // inferred from electronic annotation /// 0003887 // DNA-directed DNA polymerase activity // inferred from electronic annotation /// 0008408 // 3'-5' exonuclease activity // inferred from electronic annotation /// 0016740 // transferase activity // inferred from electronic annotation /// 0016779 // nucleotidyltransferase activity // inferred from electronic annotation	sa_c5s6_a_at	sa_c5s6_a_at	sa_c5s6	sa_c5s6
SACOL1199	SAOUHSC_01150	(ftsZ)	3.19924	1.67773	up	cell division protein FtsZ	1121163 // gi|1121163|ref|NC_002758.2|NC_002758.2(GI:57634611):1242110-1243284(+) Staphylococcus aureus subsp. aureus Mu50, GENE=ftsZ PRODUCT=cell division protein FtsZ LOCUS=SAV1186 // ncbi_bacterial // 20 // --- /// 1123860 // gi|1123860|ref|NC_002745.2|NC_002745.2(GI:29165615):1165781-1166955(+) Staphylococcus aureus subsp. aureus N315, GENE=ftsZ PRODUCT=cell division protein FtsZ LOCUS=SA1029…	COG0206	D	0000917 // barrier septum formation // inferred from electronic annotation /// 0007049 // cell cycle // inferred from electronic annotation /// 0051258 // protein polymerization // inferred from electronic annotation /// 0051301 // cell division // inferred from electronic annotation	0005737 // cytoplasm // inferred from electronic annotation /// 0043234 // protein complex // inferred from electronic annotation	0000166 // nucleotide binding // inferred from electronic annotation /// 0003924 // GTPase activity // inferred from electronic annotation /// 0005525 // GTP binding // inferred from electronic annotation	sa_c9999s8695_a_at	sa_c9999s8695_a_at	sa_c9999s8695	sa_c9999s8695
SACOL1997	SAOUHSC_02155		3.2001	1.67812	up	hypothetical protein (transcriptional regulator, GntR family)	1121947 // gi|1121947|ref|NC_002758.2|NC_002758.2(GI:57634611):2077903-2078283(-) Staphylococcus aureus subsp. aureus Mu50, PRODUCT=transcription regulator GntR family LOCUS=SAV1934 // ncbi_bacterial // 20 // --- /// 1124634 // gi|1124634|ref|NC_002745.2|NC_002745.2(GI:29165615):2000108-2000488(-) Staphylococcus aureus subsp. aureus N315, PRODUCT=hypothetical protein LOCUS=SA1748 // ncbi_bacteria…	COG1725	K	0006350 // transcription // inferred from electronic annotation /// 0006355 // regulation of transcription, DNA-dependent // inferred from electronic annotation /// 0045449 // regulation of transcription // inferred from electronic annotation	0005622 // intracellular // inferred from electronic annotation	0003677 // DNA binding // inferred from electronic annotation /// 0003700 // sequence-specific DNA binding transcription factor activity // inferred from electronic annotation	sa_c10590s9067_a_at	sa_c10590s9067_a_at	sa_c10590s9067	sa_c10590s9067
SACOL0960	SAOUHSC_00894	(rocD)	3.23428	1.69344	up	ornithine aminotransferase, putative	1120932 // gi|1120932|ref|NC_002758.2|NC_002758.2(GI:57634611):998173-999365(+) Staphylococcus aureus subsp. aureus Mu50, GENE=rocD PRODUCT=ornithine--oxo-acid transaminase LOCUS=SAV0957 // ncbi_bacterial // 20 // --- /// 1123633 // gi|1123633|ref|NC_002745.2|NC_002745.2(GI:29165615):921889-923081(+) Staphylococcus aureus subsp. aureus N315, GENE=rocD PRODUCT=ornithine--oxo-acid transaminase LOCU…	COG4992	E	0006561 // proline biosynthetic process // inferred from electronic annotation /// 0008652 // cellular amino acid biosynthetic process // inferred from electronic annotation	0005737 // cytoplasm // inferred from electronic annotation	0003824 // catalytic activity // inferred from electronic annotation /// 0004587 // ornithine-oxo-acid transaminase activity // inferred from electronic annotation /// 0008483 // transaminase activity // inferred from electronic annotation /// 0016740 // transferase activity // inferred from electronic annotation /// 0030170 // pyridoxal phosphate binding // inferred from electronic annotation	sa_c8673s7622_a_at	sa_c8673s7622_a_at	sa_c8673s7622	sa_c8673s7622
SACOL1465	SAOUHSC_01437		3.23551	1.69399	up	hypothetical protein	1121404 // gi|1121404|ref|NC_002758.2|NC_002758.2(GI:57634611):1510829-1511953(-) Staphylococcus aureus subsp. aureus Mu50, PRODUCT=hypothetical protein LOCUS=SAV1429 // ncbi_bacterial // 20 // --- /// 1124100 // gi|1124100|ref|NC_002745.2|NC_002745.2(GI:29165615):1434418-1435542(-) Staphylococcus aureus subsp. aureus N315, PRODUCT=hypothetical protein LOCUS=SA1262 // ncbi_bacterial // 20 // --- …	COG1413	C	0009405 // pathogenesis // inferred from electronic annotation	---	0005488 // binding // inferred from electronic annotation /// 0005506 // iron ion binding // inferred from electronic annotation	sa_c2054s1766_a_at	sa_c2054s1766_a_at	sa_c2054s1766	sa_c2054s1766
SACOL2159	SAOUHSC_02420		3.25157	1.70114	up	(hypothetical protein) drug transporter, putative	1122194 // gi|1122194|ref|NC_002758.2|NC_002758.2(GI:57634611):2310085-2310723(-) Staphylococcus aureus subsp. aureus Mu50, PRODUCT=probable multidrug transporter LOCUS=SAV2169 // ncbi_bacterial // 20 // --- /// 1124887 // gi|1124887|ref|NC_002745.2|NC_002745.2(GI:29165615):2239880-2241223(-) Staphylococcus aureus subsp. aureus N315, PRODUCT=hypothetical protein LOCUS=SA1972 // ncbi_bacterial // …	COG0477	GEPR	0015904 // tetracycline transport // inferred from electronic annotation /// 0046677 // response to antibiotic // inferred from electronic annotation /// 0055085 // transmembrane transport // inferred from electronic annotation	0016020 // membrane // inferred from electronic annotation /// 0016021 // integral to membrane // inferred from electronic annotation	0015520 // tetracycline:hydrogen antiporter activity // inferred from electronic annotation	sa_c4612s9984cs_s_at	sa_c4612s9984cs_s_at	sa_c4612s9984cs	sa_c4612s9984cs
SACOL1996	SAOUHSC_02154		3.27682	1.7123	up	ABC transporter, ATP-binding protein	1121946 // gi|1121946|ref|NC_002758.2|NC_002758.2(GI:57634611):2077010-2077906(-) Staphylococcus aureus subsp. aureus Mu50, LOCUS=SAV1933 // ncbi_bacterial // 20 // --- /// 1124633 // gi|1124633|ref|NC_002745.2|NC_002745.2(GI:29165615):1999215-2000111(-) Staphylococcus aureus subsp. aureus N315, PRODUCT=hypothetical protein LOCUS=SA1747 // ncbi_bacterial // 20 // --- /// 3238316 // gi|3238316|ref…	COG1131	V	---	---	0000166 // nucleotide binding // inferred from electronic annotation /// 0005524 // ATP binding // inferred from electronic annotation /// 0016887 // ATPase activity // inferred from electronic annotation /// 0017111 // nucleoside-triphosphatase activity // inferred from electronic annotation	sa_c3936s3405_a_at	sa_c3936s3405_a_at	sa_c3936s3405	sa_c3936s3405
SACOL2104	SAOUHSC_02353	(upp)	3.31671	1.72975	up	uracil phosphoribosyltransferase	1122128 // gi|1122128|ref|NC_002758.2|NC_002758.2(GI:57634611):2239825-2240454(-) Staphylococcus aureus subsp. aureus Mu50, GENE=upp PRODUCT=uracil phosphoribosyl transferase LOCUS=SAV2112 // ncbi_bacterial // 20 // --- /// 1124815 // gi|1124815|ref|NC_002745.2|NC_002745.2(GI:29165615):2163393-2164022(-) Staphylococcus aureus subsp. aureus N315, GENE=upp PRODUCT=uracil phosphoribosyl transferase …	COG0035	F	0006223 // uracil salvage // inferred from electronic annotation /// 0009116 // nucleoside metabolic process // inferred from electronic annotation	---	0000166 // nucleotide binding // inferred from electronic annotation /// 0004845 // uracil phosphoribosyltransferase activity // inferred from electronic annotation /// 0005525 // GTP binding // inferred from electronic annotation /// 0016740 // transferase activity // inferred from electronic annotation /// 0016757 // transferase activity, transferring glycosyl groups // inferred from electronic…	sa_c4446s3792_a_at	sa_c4446s3792_a_at	sa_c4446s3792	sa_c4446s3792
unknown			3.32587	1.73373	up	unknown	sa_i10944ur // --- // unknown // --- // ---			---	---	---	sa_i10944ur_x_at	sa_i10944ur_x_at	sa_i10944ur	sa_i10944ur
SACOL1828	SAOUHSC_01898		3.33862	1.73925	up	hypothetical protein	1121752 // gi|1121752|ref|NC_002758.2|NC_002758.2(GI:57634611):1912445-1912890(+) Staphylococcus aureus subsp. aureus Mu50, PRODUCT=hypothetical protein LOCUS=SAV1778 // ncbi_bacterial // 20 // --- /// 1124442 // gi|1124442|ref|NC_002745.2|NC_002745.2(GI:29165615):1834652-1835097(+) Staphylococcus aureus subsp. aureus N315, PRODUCT=hypothetical protein LOCUS=SA1596 // ncbi_bacterial // 20 // --- …			---	---	---	sa_c3414s2943_at	sa_c3414s2943_at	sa_c3414s2943	sa_c3414s2943
SACOL0588	SAOUHSC_00524	rpoB	3.33863	1.73926	up	DNA-directed RNA polymerase beta subunit	1120515 // gi|1120515|ref|NC_002758.2|NC_002758.2(GI:57634611):603865-607418(+) Staphylococcus aureus subsp. aureus Mu50, GENE=rpoB PRODUCT=DNA-directed RNA polymerase beta subunit LOCUS=SAV0542 // ncbi_bacterial // 20 // --- /// 1123305 // gi|1123305|ref|NC_002745.2|NC_002745.2(GI:29165615):579619-583172(+) Staphylococcus aureus subsp. aureus N315, GENE=rpoB PRODUCT=DNA-directed RNA polymerase b…	COG0085	K	0006350 // transcription // inferred from electronic annotation /// 0006351 // transcription, DNA-dependent // inferred from electronic annotation	---	0003677 // DNA binding // inferred from electronic annotation /// 0003899 // DNA-directed RNA polymerase activity // inferred from electronic annotation /// 0016740 // transferase activity // inferred from electronic annotation /// 0016779 // nucleotidyltransferase activity // inferred from electronic annotation /// 0032549 // ribonucleoside binding // inferred from electronic annotation	sa_c7633s6648_a_at	sa_c7633s6648_a_at	sa_c7633s6648	sa_c7633s6648
SACOL0456	SAOUHSC_00370		3.35408	1.74592	up	hypothetical protein	1120343 // gi|1120343|ref|NC_002758.2|NC_002758.2(GI:57634611):429362-430024(-) Staphylococcus aureus subsp. aureus Mu50, PRODUCT=hypothetical protein LOCUS=SAV0386 // ncbi_bacterial // 20 // --- /// 1123153 // gi|1123153|ref|NC_002745.2|NC_002745.2(GI:29165615):429405-430067(-) Staphylococcus aureus subsp. aureus N315, PRODUCT=hypothetical protein LOCUS=SA0371 // ncbi_bacterial // 20 // --- /// …			---	---	---	sa_c7249s6311_a_at	sa_c7249s6311_a_at	sa_c7249s6311	sa_c7249s6311
SACOL1925	SAOUHSC_02004		3.38855	1.76067	up	hypothetical protein	1121880 // gi|1121880|ref|NC_002758.2|NC_002758.2(GI:57634611):2009347-2009889(-) Staphylococcus aureus subsp. aureus Mu50, PRODUCT=hypothetical protein LOCUS=SAV1867 // ncbi_bacterial // 19 // --- /// 1124567 // gi|1124567|ref|NC_002745.2|NC_002745.2(GI:29165615):1931552-1932094(-) Staphylococcus aureus subsp. aureus N315, PRODUCT=hypothetical protein LOCUS=SA1684 // ncbi_bacterial // 19 // --- …	COG3557	J	---	---	---	sa_c3683s3164_a_at	sa_c3683s3164_a_at	sa_c3683s3164	sa_c3683s3164
SACOL2413	SAOUHSC_02700		3.40048	1.76574	up	hypothetical protein	1122440 // gi|1122440|ref|NC_002758.2|NC_002758.2(GI:57634611):2542720-2544159(-) Staphylococcus aureus subsp. aureus Mu50, LOCUS=SAV2415 // ncbi_bacterial // 20 // --- /// 1125131 // gi|1125131|ref|NC_002745.2|NC_002745.2(GI:29165615):2471701-2473140(-) Staphylococcus aureus subsp. aureus N315, PRODUCT=hypothetical protein LOCUS=SA2203 // ncbi_bacterial // 20 // --- /// 3238155 // gi|3238155|ref…	COG0477	GEPR	0006810 // transport // inferred from electronic annotation /// 0015904 // tetracycline transport // inferred from electronic annotation /// 0046677 // response to antibiotic // inferred from electronic annotation /// 0055085 // transmembrane transport // inferred from electronic annotation	0016020 // membrane // inferred from electronic annotation /// 0016021 // integral to membrane // inferred from electronic annotation	0015520 // tetracycline:hydrogen antiporter activity // inferred from electronic annotation	sa_c346s186_a_at	sa_c346s186_a_at	sa_c346s186	sa_c346s186
SACOL2284	SAOUHSC_02563	(ureF)	3.5217	1.81627	up	urease accessory protein UreF	1122317 // gi|1122317|ref|NC_002758.2|NC_002758.2(GI:57634611):2415255-2415946(+) Staphylococcus aureus subsp. aureus Mu50, GENE=ureF PRODUCT=urease accessory protein LOCUS=SAV2292 // ncbi_bacterial // 20 // --- /// 1125010 // gi|1125010|ref|NC_002745.2|NC_002745.2(GI:29165615):2345755-2346446(+) Staphylococcus aureus subsp. aureus N315, GENE=ureF PRODUCT=urease accessory protein UreF LOCUS=SA208…	COG0830	O	0006807 // nitrogen compound metabolic process // inferred from electronic annotation	0005737 // cytoplasm // inferred from electronic annotation	0016151 // nickel ion binding // inferred from electronic annotation	sa_c5039s4340_a_at	sa_c5039s4340_a_at	sa_c5039s4340	sa_c5039s4340
SACOL2129	SAOUHSC_00100		3.52633	1.81817	up	deoxyribose-phosphate aldolase	1120097 // gi|1120097|ref|NC_002758.2|NC_002758.2(GI:57634611):153033-153697(+) Staphylococcus aureus subsp. aureus Mu50, GENE=dra PRODUCT=deoxyribose-phosphate aldolase LOCUS=SAV0138 // ncbi_bacterial // 20 // --- /// 1122153 // gi|1122153|ref|NC_002758.2|NC_002758.2(GI:57634611):2265358-2266020(-) Staphylococcus aureus subsp. aureus Mu50, PRODUCT=deoxyribose-phosphate aldolase LOCUS=SAV2137 // …	COG0274	F	0008152 // metabolic process // inferred from electronic annotation /// 0009264 // deoxyribonucleotide catabolic process // inferred from electronic annotation	0005737 // cytoplasm // inferred from electronic annotation	0003824 // catalytic activity // inferred from electronic annotation /// 0004139 // deoxyribose-phosphate aldolase activity // inferred from electronic annotation /// 0016829 // lyase activity // inferred from electronic annotation	sa_c2006s1720_a_at	sa_c2006s1720_a_at	sa_c2006s1720	sa_c2006s1720
SACOL0063	SAOUHSC_00035		3.53333	1.82103	up	hypothetical protein	1120045 // gi|1120045|ref|NC_002758.2|NC_002758.2(GI:57634611):91481-92547(+) Staphylococcus aureus subsp. aureus Mu50, PRODUCT=hypothetical protein LOCUS=SAV0086 // ncbi_bacterial // 20 // --- /// 1122856 // gi|1122856|ref|NC_002745.2|NC_002745.2(GI:29165615):91520-92586(+) Staphylococcus aureus subsp. aureus N315, PRODUCT=hypothetical protein LOCUS=SA0082 // ncbi_bacterial // 20 // --- /// 3236…	COG0607	P	0008033 // tRNA processing // inferred from electronic annotation	0005737 // cytoplasm // inferred from electronic annotation	0005515 // protein binding // inferred from electronic annotation /// 0016783 // sulfurtransferase activity // inferred from electronic annotation	sa_c9489s8278_a_at	sa_c9489s8278_a_at	sa_c9489s8278	sa_c9489s8278
SACOL2281	SAOUHSC_02559	(ureB)	3.57381	1.83746	up	urease, beta subunit	1122314 // gi|1122314|ref|NC_002758.2|NC_002758.2(GI:57634611):2412675-2413087(+) Staphylococcus aureus subsp. aureus Mu50, GENE=ureB PRODUCT=urease beta subunit LOCUS=SAV2289 // ncbi_bacterial // 20 // --- /// 1125007 // gi|1125007|ref|NC_002745.2|NC_002745.2(GI:29165615):2343175-2343587(+) Staphylococcus aureus subsp. aureus N315, GENE=ureB PRODUCT=urease beta subunit LOCUS=SA2083 // ncbi_bacte…	COG0832	E	0006807 // nitrogen compound metabolic process // inferred from electronic annotation	0005737 // cytoplasm // inferred from electronic annotation	0009039 // urease activity // inferred from electronic annotation /// 0016151 // nickel ion binding // inferred from electronic annotation /// 0016787 // hydrolase activity // inferred from electronic annotation	sa_c5029s4326_a_at	sa_c5029s4326_a_at	sa_c5029s4326	sa_c5029s4326
unknown	unknown		3.61783	1.85512	up	unknown	sa_i6417u // --- // unknown // --- // ---			---	---	---	sa_i6417u_x_at	sa_i6417u_x_at	sa_i6417u	sa_i6417u
SACOL2106	SAOUHSC_02401		3.63166	1.86063	up	hypothetical protein	1122130 // gi|1122130|ref|NC_002758.2|NC_002758.2(GI:57634611):2241747-2242271(-) Staphylococcus aureus subsp. aureus Mu50, PRODUCT=hypothetical protein LOCUS=SAV2114 // ncbi_bacterial // 20 // --- /// 1124817 // gi|1124817|ref|NC_002745.2|NC_002745.2(GI:29165615):2165315-2165839(-) Staphylococcus aureus subsp. aureus N315, PRODUCT=hypothetical protein LOCUS=SA1916 // ncbi_bacterial // 20 // --- …	COG3711	K	---	---	---	sa_c4452s3797_a_at	sa_c4452s3797_a_at	sa_c4452s3797	sa_c4452s3797
SACOL0691	SAOUHSC_00638	(sirR)	3.6417	1.86461	up	hypothetical protein (iron-dependent repressor)	1120607 // gi|1120607|ref|NC_002758.2|NC_002758.2(GI:57634611):707608-708254(+) Staphylococcus aureus subsp. aureus Mu50, PRODUCT=iron dependent repressor LOCUS=SAV0634 // ncbi_bacterial // 20 // --- /// 1123396 // gi|1123396|ref|NC_002745.2|NC_002745.2(GI:29165615):683359-684005(+) Staphylococcus aureus subsp. aureus N315, PRODUCT=hypothetical protein LOCUS=SA0590 // ncbi_bacterial // 20 // --- …	COG1321	K	0006355 // regulation of transcription, DNA-dependent // inferred from electronic annotation	---	0003700 // sequence-specific DNA binding transcription factor activity // inferred from electronic annotation /// 0005506 // iron ion binding // inferred from electronic annotation	sa_c8893s7810_at	sa_c8893s7810_at	sa_c8893s7810	sa_c8893s7810
SACOL0520	SAOUHSC_00442	dnaX	3.64975	1.8678	up	DNA polymerase III, gamma and tau subunits	1120435 // gi|1120435|ref|NC_002758.2|NC_002758.2(GI:57634611):526907-528606(+) Staphylococcus aureus subsp. aureus Mu50, GENE=dnaX PRODUCT=DNA polymerase III gamma and tau subunits LOCUS=SAV0478 // ncbi_bacterial // 20 // --- /// 1123222 // gi|1123222|ref|NC_002745.2|NC_002745.2(GI:29165615):502593-504292(+) Staphylococcus aureus subsp. aureus N315, GENE=dnaX PRODUCT=DNA polymerase III gamma and…	COG2812	L	0006260 // DNA replication // inferred from electronic annotation	0009360 // DNA polymerase III complex // inferred from electronic annotation	0000166 // nucleotide binding // inferred from electronic annotation /// 0003677 // DNA binding // inferred from electronic annotation /// 0003887 // DNA-directed DNA polymerase activity // inferred from electronic annotation /// 0005524 // ATP binding // inferred from electronic annotation /// 0016740 // transferase activity // inferred from electronic annotation /// 0016779 // nucleotidyltransf…	sa_c7435s6457_a_at	sa_c7435s6457_a_at	sa_c7435s6457	sa_c7435s6457
SACOL1820	SAOUHSC_01889	(ribD)	3.69833	1.88687	up	riboflavin biosynthesis protein RibD	3236006 // gi|3236006|ref|NC_002951.2|NC_002951.2(GI:57650036):1874917-1875960(-) Staphylococcus aureus subsp. aureus COL, GENE=ribD PRODUCT=riboflavin biosynthesis protein RibD LOCUS=SACOL1820 // ncbi_bacterial // 10 // ---	COG0117	H	0009231 // riboflavin biosynthetic process // inferred from electronic annotation /// 0055114 // oxidation reduction // inferred from electronic annotation	---	0003824 // catalytic activity // inferred from electronic annotation /// 0008270 // zinc ion binding // inferred from electronic annotation /// 0008703 // 5-amino-6-(5-phosphoribosylamino)uracil reductase activity // inferred from electronic annotation /// 0008835 // diaminohydroxyphosphoribosylaminopyrimidine deaminase activity // inferred from electronic annotation /// 0016491 // oxidoreductase…	sa_i2929d_x_at	sa_i2929d_x_at	sa_i2929d	sa_i2929d
SACOL0692	SAOUHSC_00639		3.78714	1.92111	up	hypothetical protein	1120608 // gi|1120608|ref|NC_002758.2|NC_002758.2(GI:57634611):708333-709085(-) Staphylococcus aureus subsp. aureus Mu50, PRODUCT=hypothetical protein LOCUS=SAV0635 // ncbi_bacterial // 20 // --- /// 1123397 // gi|1123397|ref|NC_002745.2|NC_002745.2(GI:29165615):684084-684836(-) Staphylococcus aureus subsp. aureus N315, PRODUCT=hypothetical protein LOCUS=SA0591 // ncbi_bacterial // 20 // --- /// …			---	---	---	sa_c8897s7814_a_at	sa_c8897s7814_a_at	sa_c8897s7814	sa_c8897s7814
SACOL0706	SAOUHSC_00654	(fhuG)	3.90119	1.96391	up	iron compound ABC transporter, permease protein	1120622 // gi|1120622|ref|NC_002758.2|NC_002758.2(GI:57634611):723439-724457(+) Staphylococcus aureus subsp. aureus Mu50, GENE=fhuG PRODUCT=ferrichrome transport permease LOCUS=SAV0649 // ncbi_bacterial // 20 // --- /// 1123411 // gi|1123411|ref|NC_002745.2|NC_002745.2(GI:29165615):699190-700208(+) Staphylococcus aureus subsp. aureus N315, GENE=fhuG PRODUCT=ferrichrome transport permease LOCUS=SA…	COG0609	P	0006810 // transport // inferred from electronic annotation	0005886 // plasma membrane // inferred from electronic annotation /// 0016020 // membrane // inferred from electronic annotation /// 0016021 // integral to membrane // inferred from electronic annotation	0005215 // transporter activity // inferred from electronic annotation	sa_c7993s6980_at	sa_c7993s6980_at	sa_c7993s6980	sa_c7993s6980
SACOL0064	SAOUHSC_00036		4.00494	2.00178	up	hypothetical protein	1120046 // gi|1120046|ref|NC_002758.2|NC_002758.2(GI:57634611):92576-93912(+) Staphylococcus aureus subsp. aureus Mu50, PRODUCT=hypothetical protein LOCUS=SAV0087 // ncbi_bacterial // 20 // --- /// 1122857 // gi|1122857|ref|NC_002745.2|NC_002745.2(GI:29165615):92615-93951(+) Staphylococcus aureus subsp. aureus N315, PRODUCT=hypothetical protein LOCUS=SA0083 // ncbi_bacterial // 20 // --- /// 3236…	COG0491	R	---	---	0016787 // hydrolase activity // inferred from electronic annotation	sa_c9491s8284_a_at	sa_c9491s8284_a_at	sa_c9491s8284	sa_c9491s8284
SACOL1464	SAOUHSC_01436		4.06884	2.02462	up	hypothetical protein	1121403 // gi|1121403|ref|NC_002758.2|NC_002758.2(GI:57634611):1510376-1510813(-) Staphylococcus aureus subsp. aureus Mu50, PRODUCT=hypothetical protein LOCUS=SAV1428 // ncbi_bacterial // 20 // --- /// 1124099 // gi|1124099|ref|NC_002745.2|NC_002745.2(GI:29165615):1433965-1434402(-) Staphylococcus aureus subsp. aureus N315, PRODUCT=hypothetical protein LOCUS=SA1261 // ncbi_bacterial // 20 // --- …			---	---	---	sa_c2050s1762_a_at	sa_c2050s1762_a_at	sa_c2050s1762	sa_c2050s1762
SACOL2282	SAOUHSC_02561	(ureC)	4.11445	2.0407	up	urease, alpha subunit	1122315 // gi|1122315|ref|NC_002758.2|NC_002758.2(GI:57634611):2413082-2414799(+) Staphylococcus aureus subsp. aureus Mu50, GENE=ureC PRODUCT=urease alpha subunit LOCUS=SAV2290 // ncbi_bacterial // 20 // --- /// 1125008 // gi|1125008|ref|NC_002745.2|NC_002745.2(GI:29165615):2343582-2345299(+) Staphylococcus aureus subsp. aureus N315, GENE=ureC PRODUCT=urease alpha subunit LOCUS=SA2084 // ncbi_bac…	COG0804	E	0006807 // nitrogen compound metabolic process // inferred from electronic annotation /// 0019627 // urea metabolic process // inferred from electronic annotation	0005737 // cytoplasm // inferred from electronic annotation	0009039 // urease activity // inferred from electronic annotation /// 0016151 // nickel ion binding // inferred from electronic annotation /// 0016787 // hydrolase activity // inferred from electronic annotation /// 0016810 // hydrolase activity, acting on carbon-nitrogen (but not peptide) bonds // inferred from electronic annotation /// 0046872 // metal ion binding // inferred from electronic an…	sa_c5031s4330_a_at	sa_c5031s4330_a_at	sa_c5031s4330	sa_c5031s4330
SACOL1924	SAOUHSC_02003		4.12968	2.04603	up	ABC transporter, ATP-binding/permease protein, putative	1121879 // gi|1121879|ref|NC_002758.2|NC_002758.2(GI:57634611):2007320-2009056(-) Staphylococcus aureus subsp. aureus Mu50, PRODUCT=ABC transporter homolog LOCUS=SAV1866 // ncbi_bacterial // 20 // --- /// 1124566 // gi|1124566|ref|NC_002745.2|NC_002745.2(GI:29165615):1929525-1931261(-) Staphylococcus aureus subsp. aureus N315, PRODUCT=hypothetical protein LOCUS=SA1683 // ncbi_bacterial // 20 // -…	COG1132	V	0006810 // transport // inferred from electronic annotation /// 0055085 // transmembrane transport // inferred from electronic annotation	0005886 // plasma membrane // inferred from electronic annotation /// 0016020 // membrane // inferred from electronic annotation /// 0016021 // integral to membrane // inferred from electronic annotation	0000166 // nucleotide binding // inferred from electronic annotation /// 0005524 // ATP binding // inferred from electronic annotation /// 0016787 // hydrolase activity // inferred from electronic annotation /// 0016887 // ATPase activity // inferred from electronic annotation /// 0017111 // nucleoside-triphosphatase activity // inferred from electronic annotation /// 0042626 // ATPase activity, …	sa_c5393s4668_a_at	sa_c5393s4668_a_at	sa_c5393s4668	sa_c5393s4668
SACOL2280	SAOUHSC_02558	ureA	4.34503	2.11937	up	urease, gamma subunit	1122313 // gi|1122313|ref|NC_002758.2|NC_002758.2(GI:57634611):2412359-2412663(+) Staphylococcus aureus subsp. aureus Mu50, GENE=ureA PRODUCT=urease gamma subunit LOCUS=SAV2288 // ncbi_bacterial // 20 // --- /// 1125006 // gi|1125006|ref|NC_002745.2|NC_002745.2(GI:29165615):2342859-2343163(+) Staphylococcus aureus subsp. aureus N315, GENE=ureA PRODUCT=urease gamma subunit LOCUS=SA2082 // ncbi_bac…	COG0831	E	0006807 // nitrogen compound metabolic process // inferred from electronic annotation /// 0019627 // urea metabolic process // inferred from electronic annotation	0005737 // cytoplasm // inferred from electronic annotation	0009039 // urease activity // inferred from electronic annotation /// 0016151 // nickel ion binding // inferred from electronic annotation /// 0016787 // hydrolase activity // inferred from electronic annotation	sa_c5023s4322_at	sa_c5023s4322_at	sa_c5023s4322	sa_c5023s4322
SACOL1100	SAOUHSC_01038	(def)	4.35241	2.12181	up	peptide deformylase	1121068 // gi|1121068|ref|NC_002758.2|NC_002758.2(GI:57634611):1145457-1146008(-) Staphylococcus aureus subsp. aureus Mu50, GENE=def PRODUCT=peptide deformylase LOCUS=SAV1091 // ncbi_bacterial // 20 // --- /// 1123766 // gi|1123766|ref|NC_002745.2|NC_002745.2(GI:29165615):1069129-1069680(-) Staphylococcus aureus subsp. aureus N315, GENE=def PRODUCT=peptide deformylase LOCUS=SA0942 // ncbi_bacteri…	COG0242	J	0006412 // translation // inferred from electronic annotation	---	0005506 // iron ion binding // inferred from electronic annotation /// 0016787 // hydrolase activity // inferred from electronic annotation /// 0042586 // peptide deformylase activity // inferred from electronic annotation /// 0046872 // metal ion binding // inferred from electronic annotation	sa_c10576s9058_a_at	sa_c10576s9058_a_at	sa_c10576s9058	sa_c10576s9058
			4.39992	2.13748	up		57634611 // gi|57634611|ref|NC_002758.2| Staphylococcus aureus subsp. aureus Mu50, complete genome // ncbi_bacterial // 10 // ---			---	---	---	sa_i3888u2r_x_at	sa_i3888u2r_x_at	sa_i3888u2r	sa_i3888u2r
SACOL2735	SAOUHSC_03049		4.64364	2.21526	up	hypothetical protein	1122734 // gi|1122734|ref|NC_002758.2|NC_002758.2(GI:57634611):2872623-2873462(-) Staphylococcus aureus subsp. aureus Mu50, PRODUCT=DNA-binding protein Spo0j-like protein LOCUS=SAV2709 // ncbi_bacterial // 20 // --- /// 1125430 // gi|1125430|ref|NC_002745.2|NC_002745.2(GI:29165615):2808910-2809749(-) Staphylococcus aureus subsp. aureus N315, PRODUCT=hypothetical protein LOCUS=SA2498 // ncbi_bacte…	COG1475	K	---	---	0003677 // DNA binding // inferred from electronic annotation	sa_c6829s5965_a_at	sa_c6829s5965_a_at	sa_c6829s5965	sa_c6829s5965
SACOL1525	SAOUHSC_01504	(fer)	4.83537	2.27363	up	ferredoxin	1121459 // gi|1121459|ref|NC_002758.2|NC_002758.2(GI:57634611):1599248-1599498(+) Staphylococcus aureus subsp. aureus Mu50, GENE=fer PRODUCT=ferredoxin LOCUS=SAV1484 // ncbi_bacterial // 20 // --- /// 1124155 // gi|1124155|ref|NC_002745.2|NC_002745.2(GI:29165615):1522836-1523086(+) Staphylococcus aureus subsp. aureus N315, GENE=fer PRODUCT=ferredoxin LOCUS=SA1315 // ncbi_bacterial // 20 // --- //…	COG1141	C	---	---	0005506 // iron ion binding // inferred from electronic annotation /// 0009055 // electron carrier activity // inferred from electronic annotation	sa_c2262s1962_at	sa_c2262s1962_at	sa_c2262s1962	sa_c2262s1962
SACOL2277	SAOUHSC_02554		4.89047	2.28997	up	hypothetical protein	1122309 // gi|1122309|ref|NC_002758.2|NC_002758.2(GI:57634611):2408702-2409610(-) Staphylococcus aureus subsp. aureus Mu50, PRODUCT=similar to ferric hydroxamate receptor 1 LOCUS=SAV2284 // ncbi_bacterial // 20 // --- /// 1125002 // gi|1125002|ref|NC_002745.2|NC_002745.2(GI:29165615):2339202-2340110(-) Staphylococcus aureus subsp. aureus N315, PRODUCT=hypothetical protein LOCUS=SA2079 // ncbi_bac…	COG0614	P	0006827 // high-affinity iron ion transport // inferred from electronic annotation	---	0004872 // receptor activity // inferred from electronic annotation /// 0005381 // iron ion transmembrane transporter activity // inferred from electronic annotation	sa_c5013s4315_a_at	sa_c5013s4315_a_at	sa_c5013s4315	sa_c5013s4315
SACOL1639	SAOUHSC_01685	hrcA	4.94834	2.30694	up	Heat-inducible transcriptional repressor	1121557 // gi|1121557|ref|NC_002758.2|NC_002758.2(GI:57634611):1692485-1693462(-) Staphylococcus aureus subsp. aureus Mu50, GENE=hrcA PRODUCT=Heat-inducible transcriptional repressor LOCUS=SAV1582 // ncbi_bacterial // 20 // --- /// 1124252 // gi|1124252|ref|NC_002745.2|NC_002745.2(GI:29165615):1616073-1617050(-) Staphylococcus aureus subsp. aureus N315, GENE=hrcA PRODUCT=Heat-inducible transcript…	COG1420	K	0006350 // transcription // inferred from electronic annotation /// 0006355 // regulation of transcription, DNA-dependent // inferred from electronic annotation /// 0006950 // response to stress // inferred from electronic annotation /// 0045449 // regulation of transcription // inferred from electronic annotation	---	0003677 // DNA binding // inferred from electronic annotation	sa_c2707s2281_a_at	sa_c2707s2281_a_at	sa_c2707s2281	sa_c2707s2281
SACOL0793	SAOUHSC_00743	(nrdF)	5.02244	2.32839	up	ribonucleotide-disphosphate reductase beta chain, putative	1120705 // gi|1120705|ref|NC_002758.2|NC_002758.2(GI:57634611):809886-810859(+) Staphylococcus aureus subsp. aureus Mu50, GENE=nrdF LOCUS=SAV0732 // ncbi_bacterial // 20 // --- /// 1123494 // gi|1123494|ref|NC_002745.2|NC_002745.2(GI:29165615):785693-786666(+) Staphylococcus aureus subsp. aureus N315, GENE=nrdF LOCUS=SA0687 // ncbi_bacterial // 20 // --- /// 3237913 // gi|3237913|ref|NC_002951.2|…	COG0208	F	0009186 // deoxyribonucleoside diphosphate metabolic process // inferred from electronic annotation /// 0055114 // oxidation reduction // inferred from electronic annotation	---	0004748 // ribonucleoside-diphosphate reductase activity // inferred from electronic annotation /// 0016491 // oxidoreductase activity // inferred from electronic annotation /// 0046914 // transition metal ion binding // inferred from electronic annotation	sa_c8272s7252_at	sa_c8272s7252_at	sa_c8272s7252	sa_c8272s7252
			5.04085	2.33367	up		57634611 // gi|57634611|ref|NC_002758.2| Staphylococcus aureus subsp. aureus Mu50, complete genome // ncbi_bacterial // 9 // ---			---	---	---	sa_i6391dr_x_at	sa_i6391dr_x_at	sa_i6391dr	sa_i6391dr
			5.2237	2.38507	up								sa_i6656u_x_at
SACOL2722	SAOUHSC_03034		5.25966	2.39497	up	hypothetical protein	1122724 // gi|1122724|ref|NC_002758.2|NC_002758.2(GI:57634611):2865176-2865978(+) Staphylococcus aureus subsp. aureus Mu50, LOCUS=SAV2699 // ncbi_bacterial // 20 // --- /// 1125420 // gi|1125420|ref|NC_002745.2|NC_002745.2(GI:29165615):2801463-2802265(+) Staphylococcus aureus subsp. aureus N315, PRODUCT=hypothetical protein LOCUS=SA2490 // ncbi_bacterial // 20 // --- /// 3237623 // gi|3237623|ref…	COG2162	Q	0008152 // metabolic process // inferred from electronic annotation	---	0008415 // acyltransferase activity // inferred from electronic annotation /// 0016407 // acetyltransferase activity // inferred from electronic annotation /// 0016740 // transferase activity // inferred from electronic annotation	sa_c372s215_a_at	sa_c372s215_a_at	sa_c372s215	sa_c372s215
SACOL0006	SAOUHSC_00006	gyrA	5.33122	2.41447	up	DNA gyrase subunit A	1119966 // gi|1119966|ref|NC_002758.2|NC_002758.2(GI:57634611):7004-9675(+) Staphylococcus aureus subsp. aureus Mu50, GENE=gyrA PRODUCT=DNA gyrase subunit A LOCUS=SAV0006 // ncbi_bacterial // 20 // --- /// 1122777 // gi|1122777|ref|NC_002745.2|NC_002745.2(GI:29165615):7004-9675(+) Staphylococcus aureus subsp. aureus N315, GENE=gyrA PRODUCT=DNA gyrase subunit A LOCUS=SA0006 // ncbi_bacterial // 20…	COG0188	L	0006259 // DNA metabolic process // inferred from electronic annotation /// 0006265 // DNA topological change // inferred from electronic annotation /// 0006355 // regulation of transcription, DNA-dependent // inferred from electronic annotation /// 0046677 // response to antibiotic // inferred from electronic annotation	0005694 // chromosome // inferred from electronic annotation	0000166 // nucleotide binding // inferred from electronic annotation /// 0003677 // DNA binding // inferred from electronic annotation /// 0003700 // sequence-specific DNA binding transcription factor activity // inferred from electronic annotation /// 0003916 // DNA topoisomerase activity // inferred from electronic annotation /// 0003918 // DNA topoisomerase (ATP-hydrolyzing) activity // inferr…	sa_c22s9176_a_at	sa_c22s9176_a_at	sa_c22s9176	sa_c22s9176
SACOL0705	SAOUHSC_00653	(fhuB)	5.67354	2.50425	up	ferrichrome transport permease fhuB, putative	1120621 // gi|1120621|ref|NC_002758.2|NC_002758.2(GI:57634611):722438-723444(+) Staphylococcus aureus subsp. aureus Mu50, GENE=fhuB PRODUCT=ferrichrome transport permease LOCUS=SAV0648 // ncbi_bacterial // 20 // --- /// 1123410 // gi|1123410|ref|NC_002745.2|NC_002745.2(GI:29165615):698189-699195(+) Staphylococcus aureus subsp. aureus N315, GENE=fhuB PRODUCT=ferrichrome transport permease LOCUS=SA…	COG0609	P	0006810 // transport // inferred from electronic annotation	0005886 // plasma membrane // inferred from electronic annotation /// 0016020 // membrane // inferred from electronic annotation /// 0016021 // integral to membrane // inferred from electronic annotation	0005215 // transporter activity // inferred from electronic annotation	sa_c7989s6976_at	sa_c7989s6976_at	sa_c7989s6976	sa_c7989s6976
			5.84284	2.54667	up								sa_i7819ur_x_at
SACOL1820	SAOUHSC_01889	(ribD)	5.95599	2.57434	up	riboflavin biosynthesis protein RibD	1121745 // gi|1121745|ref|NC_002758.2|NC_002758.2(GI:57634611):1905068-1906111(-) Staphylococcus aureus subsp. aureus Mu50, GENE=ribD PRODUCT=riboflavin specific deaminase LOCUS=SAV1771 // ncbi_bacterial // 20 // --- /// 1124435 // gi|1124435|ref|NC_002745.2|NC_002745.2(GI:29165615):1827275-1828318(-) Staphylococcus aureus subsp. aureus N315, GENE=ribD PRODUCT=riboflavin specific deaminase LOCUS=…	COG0117	H	0009231 // riboflavin biosynthetic process // inferred from electronic annotation /// 0055114 // oxidation reduction // inferred from electronic annotation	---	0003824 // catalytic activity // inferred from electronic annotation /// 0008270 // zinc ion binding // inferred from electronic annotation /// 0008703 // 5-amino-6-(5-phosphoribosylamino)uracil reductase activity // inferred from electronic annotation /// 0008835 // diaminohydroxyphosphoribosylaminopyrimidine deaminase activity // inferred from electronic annotation /// 0016491 // oxidoreductase…	sa_c3395s2925_a_at	sa_c3395s2925_a_at	sa_c3395s2925	sa_c3395s2925
SACOL1817	SAOUHSC_01886	(ribH)	5.98859	2.58222	up	riboflavin synthase, beta subunit	1121741 // gi|1121741|ref|NC_002758.2|NC_002758.2(GI:57634611):1902760-1903224(-) Staphylococcus aureus subsp. aureus Mu50, PRODUCT=lumazine synthase LOCUS=SAV1767 // ncbi_bacterial // 20 // --- /// 1124432 // gi|1124432|ref|NC_002745.2|NC_002745.2(GI:29165615):1824967-1825431(-) Staphylococcus aureus subsp. aureus N315, GENE=ribH PRODUCT=6,7-dimethyl-8-ribityllumazine synthase LOCUS=SA1586 // nc…	COG0054	H	0009231 // riboflavin biosynthetic process // inferred from electronic annotation	0009349 // riboflavin synthase complex // inferred from electronic annotation	0004746 // riboflavin synthase activity // inferred from electronic annotation /// 0016740 // transferase activity // inferred from electronic annotation	sa_c3380s9339_a_at	sa_c3380s9339_a_at	sa_c3380s9339	sa_c3380s9339
unknown	unknown		6.16929	2.6251	up	unknown	sa_i9339d // --- // unknown // --- // ---			---	---	---	sa_i9339d_x_at	sa_i9339d_x_at	sa_i9339d	sa_i9339d
SACOL0129	SAOUHSC_00106		6.5568	2.71299	up	hypothetical protein	1120103 // gi|1120103|ref|NC_002758.2|NC_002758.2(GI:57634611):158797-160343(+) Staphylococcus aureus subsp. aureus Mu50, PRODUCT=hypothetical protein LOCUS=SAV0144 // ncbi_bacterial // 20 // --- /// 1122914 // gi|1122914|ref|NC_002745.2|NC_002745.2(GI:29165615):158836-160382(+) Staphylococcus aureus subsp. aureus N315, PRODUCT=hypothetical protein LOCUS=SA0139 // ncbi_bacterial // 20 // --- /// …			---	---	---	sa_c2222s1923_a_at	sa_c2222s1923_a_at	sa_c2222s1923	sa_c2222s1923
SACOL2628	SAOUHSC_02933	(betB)	6.59143	2.72059	up	betaine aldehyde dehydrogenase	1122638 // gi|1122638|ref|NC_002758.2|NC_002758.2(GI:57634611):2759961-2761451(-) Staphylococcus aureus subsp. aureus Mu50, GENE=gbsA PRODUCT=glycine betaine aldehyde dehydrogenase LOCUS=SAV2613 // ncbi_bacterial // 20 // --- /// 1125335 // gi|1125335|ref|NC_002745.2|NC_002745.2(GI:29165615):2696247-2697737(-) Staphylococcus aureus subsp. aureus N315, GENE=gbsA PRODUCT=glycine betaine aldehyde de…	COG1012	C	0006578 // betaine biosynthetic process // inferred from electronic annotation /// 0008152 // metabolic process // inferred from electronic annotation /// 0055114 // oxidation reduction // inferred from electronic annotation	---	0008802 // betaine-aldehyde dehydrogenase activity // inferred from electronic annotation /// 0016491 // oxidoreductase activity // inferred from electronic annotation	sa_c6417s5584_a_at	sa_c6417s5584_a_at	sa_c6417s5584	sa_c6417s5584
SACOL0004	SAOUHSC_00004	(recF)	6.67981	2.73981	up	recombination protein F	1119964 // gi|1119964|ref|NC_002758.2|NC_002758.2(GI:57634611):3911-5025(+) Staphylococcus aureus subsp. aureus Mu50, GENE=recF PRODUCT=recombination protein F LOCUS=SAV0004 // ncbi_bacterial // 20 // --- /// 1122775 // gi|1122775|ref|NC_002745.2|NC_002745.2(GI:29165615):3911-5025(+) Staphylococcus aureus subsp. aureus N315, GENE=recF PRODUCT=recombination protein F LOCUS=SA0004 // ncbi_bacterial…	COG1195	L	0006260 // DNA replication // inferred from electronic annotation /// 0006281 // DNA repair // inferred from electronic annotation /// 0006974 // response to DNA damage stimulus // inferred from electronic annotation /// 0009432 // SOS response // inferred from electronic annotation	0005694 // chromosome // inferred from electronic annotation /// 0005737 // cytoplasm // inferred from electronic annotation	0000166 // nucleotide binding // inferred from electronic annotation /// 0003677 // DNA binding // inferred from electronic annotation /// 0003697 // single-stranded DNA binding // inferred from electronic annotation /// 0005524 // ATP binding // inferred from electronic annotation	sa_c13s15_a_at	sa_c13s15_a_at	sa_c13s15	sa_c13s15
SACOL0003	SAOUHSC_00003		6.69781	2.74369	up	hypothetical protein	1119963 // gi|1119963|ref|NC_002758.2|NC_002758.2(GI:57634611):3669-3916(+) Staphylococcus aureus subsp. aureus Mu50, PRODUCT=hypothetical protein LOCUS=SAV0003 // ncbi_bacterial // 20 // --- /// 1122774 // gi|1122774|ref|NC_002745.2|NC_002745.2(GI:29165615):3669-3916(+) Staphylococcus aureus subsp. aureus N315, PRODUCT=hypothetical protein LOCUS=SA0003 // ncbi_bacterial // 20 // --- /// 3236184 …	COG2501	S	---	---	0003723 // RNA binding // inferred from electronic annotation	sa_c9s10_at	sa_c9s10_at	sa_c9s10	sa_c9s10
SACOL1999	SAOUHSC_02157		7.02006	2.81148	up	hypothetical protein	3238152 // gi|3238152|ref|NC_002951.2|NC_002951.2(GI:57650036):2059374-2059472(-) Staphylococcus aureus subsp. aureus COL, PRODUCT=hypothetical protein LOCUS=SACOL1999 // ncbi_bacterial // 20 // ---			---	---	---	sa_c10125s8848_a_at	sa_c10125s8848_a_at	sa_c10125s8848	sa_c10125s8848
			7.13114	2.83413	up								sa_i10668dr_x_at
SACOL2721	SAOUHSC_03033	(nixA)	7.16969	2.84191	up	high-affinity nickel-transport protein	1122723 // gi|1122723|ref|NC_002758.2|NC_002758.2(GI:57634611):2863923-2864941(+) Staphylococcus aureus subsp. aureus Mu50, LOCUS=SAV2698 // ncbi_bacterial // 20 // --- /// 1125419 // gi|1125419|ref|NC_002745.2|NC_002745.2(GI:29165615):2800210-2801228(+) Staphylococcus aureus subsp. aureus N315, PRODUCT=hypothetical protein LOCUS=SA2489 // ncbi_bacterial // 20 // --- /// 3237622 // gi|3237622|ref…	COG3376	P	0015675 // nickel ion transport // inferred from electronic annotation /// 0030001 // metal ion transport // inferred from electronic annotation /// 0055085 // transmembrane transport // inferred from electronic annotation	0016021 // integral to membrane // inferred from electronic annotation	0015099 // nickel ion transmembrane transporter activity // inferred from electronic annotation /// 0046872 // metal ion binding // inferred from electronic annotation	sa_c6791s5931_a_at	sa_c6791s5931_a_at	sa_c6791s5931	sa_c6791s5931
SACOL0005	SAOUHSC_00005	(gyrB)	7.40725	2.88894	up	DNA gyrase, B subunit	1119965 // gi|1119965|ref|NC_002758.2|NC_002758.2(GI:57634611):5033-6969(+) Staphylococcus aureus subsp. aureus Mu50, GENE=gyrB PRODUCT=DNA gyrase subunit B LOCUS=SAV0005 // ncbi_bacterial // 20 // --- /// 1122776 // gi|1122776|ref|NC_002745.2|NC_002745.2(GI:29165615):5033-6969(+) Staphylococcus aureus subsp. aureus N315, GENE=gyrB PRODUCT=DNA gyrase subunit B LOCUS=SA0005 // ncbi_bacterial // 20…	COG0187	L	0006265 // DNA topological change // inferred from electronic annotation	0005694 // chromosome // inferred from electronic annotation	0000166 // nucleotide binding // inferred from electronic annotation /// 0003677 // DNA binding // inferred from electronic annotation /// 0003916 // DNA topoisomerase activity // inferred from electronic annotation /// 0003918 // DNA topoisomerase (ATP-hydrolyzing) activity // inferred from electronic annotation /// 0005524 // ATP binding // inferred from electronic annotation /// 0016853 // iso…	sa_c18s19_a_at	sa_c18s19_a_at	sa_c18s19	sa_c18s19
SACOL1818	SAOUHSC_01887	(ribBA)	7.60122	2.92623	up	riboflavin biosynthesis protein	1121743 // gi|1121743|ref|NC_002758.2|NC_002758.2(GI:57634611):1903237-1904418(-) Staphylococcus aureus subsp. aureus Mu50, GENE=ribA PRODUCT=riboflavin biosynthesis protein LOCUS=SAV1769 // ncbi_bacterial // 20 // --- /// 1124433 // gi|1124433|ref|NC_002745.2|NC_002745.2(GI:29165615):1825444-1826625(-) Staphylococcus aureus subsp. aureus N315, GENE=ribA PRODUCT=riboflavin biosynthesis protein LO…	COG0108	H	0009231 // riboflavin biosynthetic process // inferred from electronic annotation	---	0000166 // nucleotide binding // inferred from electronic annotation /// 0003824 // catalytic activity // inferred from electronic annotation /// 0003935 // GTP cyclohydrolase II activity // inferred from electronic annotation /// 0005525 // GTP binding // inferred from electronic annotation /// 0008686 // 3,4-dihydroxy-2-butanone-4-phosphate synthase activity // inferred from electronic annotati…	sa_c3387s2918_a_at	sa_c3387s2918_a_at	sa_c3387s2918	sa_c3387s2918
unknown	unknown		7.97801	2.99603	up		sa_i6241d // --- // unknown // --- // ---			---	---	---	sa_i6241d_x_at	sa_i6241d_x_at	sa_i6241d	sa_i6241d
SACOL0436	SAOUHSC_00347		8.05106	3.00918	up	hypothetical protein	1120321 // gi|1120321|ref|NC_002758.2|NC_002758.2(GI:57634611):411397-411588(-) Staphylococcus aureus subsp. aureus Mu50, PRODUCT=hypothetical protein LOCUS=SAV0364 // ncbi_bacterial // 20 // --- /// 1123131 // gi|1123131|ref|NC_002745.2|NC_002745.2(GI:29165615):411440-411631(-) Staphylococcus aureus subsp. aureus N315, PRODUCT=hypothetical protein LOCUS=SAS009 // ncbi_bacterial // 20 // --- /// …			---	---	---	sa_c7132s6241_a_at	sa_c7132s6241_a_at	sa_c7132s6241	sa_c7132s6241
unknown	unknown		8.14221	3.02542	up		sa_i11088u // --- // unknown // --- // ---			---	---	---	sa_i11088u_x_at	sa_i11088u_x_at	sa_i11088u	sa_i11088u
SACOL1819	SAOUHSC_01888	(ribE)	8.17122	3.03055	up	riboflavin synthase subunit alpha	1121744 // gi|1121744|ref|NC_002758.2|NC_002758.2(GI:57634611):1904429-1905061(-) Staphylococcus aureus subsp. aureus Mu50, GENE=ribB PRODUCT=riboflavin synthase subunit alpha LOCUS=SAV1770 // ncbi_bacterial // 20 // --- /// 1124434 // gi|1124434|ref|NC_002745.2|NC_002745.2(GI:29165615):1826636-1827268(-) Staphylococcus aureus subsp. aureus N315, GENE=ribB PRODUCT=riboflavin synthase subunit alph…	COG0307	H	---	---	0004746 // riboflavin synthase activity // inferred from electronic annotation /// 0016740 // transferase activity // inferred from electronic annotation	sa_c3391s2919_a_at	sa_c3391s2919_a_at	sa_c3391s2919	sa_c3391s2919
SACOL2627	SAOUHSC_02932	(betA)	9.68884	3.27632	up	choline dehydrogenase	1122637 // gi|1122637|ref|NC_002758.2|NC_002758.2(GI:57634611):2757991-2759700(-) Staphylococcus aureus subsp. aureus Mu50, GENE=betA PRODUCT=choline dehydrogenase LOCUS=SAV2612 // ncbi_bacterial // 20 // --- /// 1125334 // gi|1125334|ref|NC_002745.2|NC_002745.2(GI:29165615):2694277-2695986(-) Staphylococcus aureus subsp. aureus N315, GENE=betA PRODUCT=choline dehydrogenase LOCUS=SA2405 // ncbi_b…	COG2303	E	0006066 // alcohol metabolic process // inferred from electronic annotation /// 0019285 // glycine betaine biosynthetic process from choline // inferred from electronic annotation /// 0055114 // oxidation reduction // inferred from electronic annotation	---	0008812 // choline dehydrogenase activity // inferred from electronic annotation /// 0016491 // oxidoreductase activity // inferred from electronic annotation /// 0016614 // oxidoreductase activity, acting on CH-OH group of donors // inferred from electronic annotation /// 0050660 // FAD or FADH2 binding // inferred from electronic annotation	sa_c9420s8234_a_at	sa_c9420s8234_a_at	sa_c9420s8234	sa_c9420s8234
SACOL0704	SAOUHSC_00652	(fhuA)	15.8978	3.99076	up	iron compound ABC transporter, ATP-binding protein	1120620 // gi|1120620|ref|NC_002758.2|NC_002758.2(GI:57634611):721605-722404(+) Staphylococcus aureus subsp. aureus Mu50, GENE=fhuA PRODUCT=ferrichrome transport ATP-binding protein LOCUS=SAV0647 // ncbi_bacterial // 20 // --- /// 1123409 // gi|1123409|ref|NC_002745.2|NC_002745.2(GI:29165615):697356-698155(+) Staphylococcus aureus subsp. aureus N315, GENE=fhuA PRODUCT=ferrichrome transport ATP-bi…	COG1120	PH	---	---	0000166 // nucleotide binding // inferred from electronic annotation /// 0005524 // ATP binding // inferred from electronic annotation /// 0016887 // ATPase activity // inferred from electronic annotation /// 0017111 // nucleoside-triphosphatase activity // inferred from electronic annotation	sa_c5423s4693_a_at	sa_c5423s4693_a_at	sa_c5423s4693	sa_c5423s4693
