# Supplementary material for: Altering gene expression by aminocoumarins: the role of DNA supercoiling in Staphylococcus aureus
Source: BMC Genomics. 2014 Apr 16;15:291. doi: 10.1186/1471-2164-15-291 (PMC4023603; doi:10.1186/1471-2164-15-291)
Supplement: Additional file 3: Table S2 — Strains/plasmids and oligonucleotides used in this work. [file 1471-2164-15-291-S3.xlsx]

## Sheet: strains and plasmids
	TABLE S2. Strains and plasmids used in this work
Strain or plasmid	Description, MICa	Reference
Strains
E.coli
Top10	Competent E. coli for plasmid transformation	Invitrogen
S. aureus
NCTC8325	Genome-sequenced laboratory strain, rsbU-	[42]
CYL316	RN4220 with pYL112∆19, containing L54 int gene, with restriction defiency (r-)	[36]
HG001	rsbU restored NCTC8325, Cipro (0.25mg/L), Novo (0.5mg/L). Cloro (0.125mg/L), SD8 ( 4mg/L) b	[43]
SM99	Newman arlR- , arlR::cat, CMr	[34]
HG001 arlR-	arlR::cat, CMr	This study
MT5	8325 nov (gyrB142 )	[22]
HG001 nov142	HG001 nov (gyrB142 )	This study
Plasmids
pCG 188	Promoter test plasmid: pCL84 with truncated gfp gene	[35]
pCG 298	pCR4blunt-topo with recA promoter, deleted in the SOS box (14 bp)	This work
pCG350	pCG188 with recAsosdel promoter from pCG298	This work
pCG351	pCG188 with recA promoter	This work
pCG352	pCG188 with recF-gyrA-gyrB promoter	This work
pCG357	pCG188 with fer promoter	This work
	a: MIC for gyrase inhibitors is indicated in brackets
	b. Cipro: ciprofloxacin, Novo: novobiocin, Cloro: clorobiocin, SD8: symocyclinone D8

## Sheet: oligonuleotides
TABLE S2. Specific oligonucleotides used in this study
Purpose /	Template	Name	Sequence
description
Promoter
Construction of recasosdel	HG001	Sosdel-1for	TTATTACCAGGTCCACCGA
		Sosdelinsrev	AAGTGTTTTGTATAAAATCTTGAAAT
	HG001	Sosdelinsfor	CAAAACACTTGTATTTTATTTTGA
		Sosdel2rev	TACCTACAATTTCTTGTCCTTGTTTAA
	Connection	EcoRIsosdelfor	GAATTCTTAGATTGACTGCAAAT
		EcoRIsosdelrev	GAATTCCTTGTGACATTAAACG
Promoterassay
recA/ recAsosdel promoter	HG001/ pCG298	EcoRIrecAP-for	GGGGGAATTCATGATGGTATTACTAATGGTGC
	HG001/ pCG298	EcoRIrecAP-rev	CCCCGAATTCAGCGAGACCTCCTAATTGAAATTGCTA
fer promoter	HG001	EcoRIferfor	GGGGGAATTCGCACTAATAGTTGAATTGCT
		EcoRIferrev	CCCCGAATTCATCAACGATTGTATATTTTGC
recF-gyrA-gyrB promoter	HG001	EcoRIgyrPfor	GGGGGAATTCATAATTCTAGGTGCGTATG
		EcoRIgyrPrev	CCCCGAATTCACGTCAGGATGACATTTC
Control PCR		LCgfpmut3.1-rev1	TCTTTTGTTTGTCTGCCAT
DIG probes
recA	RN6390	recA153	AGATAATGCGCTAGGTGTAGGTGG
		recA786	AGCTACTCTAAATGGTGGTGCCAC
gyrB	RN6390	Gyr-297	TTAGTGTGGGAAATTGTCGATAAT
		Gyr-864	GTACGATTTAATACCGCCCTCATA
arlR	RN6390	arlRfor	GAAGATGAACAAAACTTAGC
		arlRrev	GGTGTAGATTGTTGTTGTCT
spa	RN6390	Spa-219	AGGTGTAGGTATTGCATCTGT
		Spa-771	TTTTTAGCTTCTGACAATAGG
hlgC	RN6390	hlgcDIGfor	AAAACAAGTAATAAATGGGGCG
		hlgCDIGrev	TGGCGATAAATGAAGGGT
blhB	RN6390	lukMfor2	TTTTACCGCTGGCAATTGTGTC
		lukMrev2	GCAGCAACGACTCAAGCAAATT
agr	RN6390	agrU1028	ATCTATTTTTGGGGATGTTA
		agr1436	CGACACAGTGAACAAATTC
fnbpB	RN6390	CW10 fnBA	AAAGCAGTACAAGCACCACAAA
		CW11 fnBA	TCTTGAGATTGTGTTGTTTCCTT
gfp	pCG188	LCgfpmut3.1for1	CACTTGTCACTACTTTCGGTT
		LCgfpmut3.1rev1	TCTTTTGTTTGTCTGCCAT
